# Supplementary material for: Comparative whole genome DNA methylation profiling of cattle sperm and somatic tissues reveals striking hypomethylated patterns in sperm
Source: Gigascience. 2018 Apr 10;7(5):giy039. doi: 10.1093/gigascience/giy039 (PMC5928411; doi:10.1093/gigascience/giy039)
Supplement: Supplemental material [file giy039_supp.zip]

Archive with 2 entries (2 files):
- Supp_Fig_v9.docx
- Supp_Tab_v9.xlsx
