# Supplementary material for: Comparative whole genome DNA methylation profiling of cattle sperm and somatic tissues reveals striking hypomethylated patterns in sperm
Source: Gigascience. 2018 Apr 10;7(5):giy039. doi: 10.1093/gigascience/giy039 (PMC5928411; doi:10.1093/gigascience/giy039)
Supplement: Supplemental material [file giy039_supp.zip › Supp_Tab_v9.xlsx]

## Sheet: Table S1
	Table S1 Differentially methylated cytosines between sperms and somatic tissues
	Chromosome	Position	p value	q value	Meth.diff (%)
	chr1	8507	0	0	67.6144
	chr1	9429	2.29609e-05	8.8914e-06	31.6675
	chr1	10671	1.21202e-09	5.43181e-10	48.4848
	chr1	11469	1.41453e-07	5.95364e-08	36.1765
	chr1	11482	5.55926e-05	2.1149e-05	31.746
	chr1	11634	7.27783e-10	3.28271e-10	38.6331
	chr1	12500	3.16815e-06	1.2721e-06	31.7857
	chr1	14627	3.33067e-16	1.81278e-16	58.2755
	chr1	16331	1.08835e-12	5.32541e-13	48.1818
	chr1	16341	1.21336e-12	5.93069e-13	51.4264
	chr1	21881	2.68974e-12	1.30206e-12	-43.5575
	chr1	21981	3.21571e-06	1.29072e-06	-30.9068
	chr1	45671	3.88578e-15	2.04651e-15	39.2298
	chr1	47399	1.0187e-07	4.309e-08	38.2143
	chr1	49567	3.07377e-06	1.23503e-06	35.7458
	chr1	49737	3.24391e-07	1.34933e-07	40.2083
	chr1	50899	9.92496e-06	3.90324e-06	32.9429
	chr1	51975	4.24159e-08	1.81546e-08	-38.6356
	chr1	54261	4.03011e-14	2.05759e-14	45.3701
	chr1	57143	1.02638e-07	4.34089e-08	44.5355
	chr1	57954	2.24236e-08	9.68282e-09	38.3541
	chr1	58647	3.91486e-09	1.72902e-09	31.25
	chr1	60145	3.88368e-11	1.81564e-11	-41.7949
	chr1	731001	2.50265e-07	1.04457e-07	-37.0671
	chr1	858246	0	0	-63.8584
	chr1	858253	5.23621e-10	2.37197e-10	-36.1738
	chr1	947145	4.96551e-05	1.89341e-05	36.2893
	chr1	1449837	1.13354e-13	5.71259e-14	54.9663
	chr1	1805255	0	0	76.6268
	chr1	2069073	0	0	68.7101
	chr1	2713472	0	0	73.7295
	chr1	2763730	1.43556e-05	5.60848e-06	32.5692
	chr1	2763793	8.50512e-09	3.71908e-09	37.4471
	chr1	2766702	0	0	84.6154
	chr1	4547684	5.85312e-11	2.72238e-11	46.3329
	chr1	4549087	0	0	57.6023
	chr1	4549088	0	0	64.6363
	chr1	4554176	1.41406e-08	6.14371e-09	32.6531
	chr1	4681238	5.54667e-13	2.73752e-13	51.087
	chr1	5233295	0	0	-55.1311
	chr1	5233319	0	0	-62.418
	chr1	5233320	0	0	-63.7273
	chr1	5233326	0	0	-70.3821
	chr1	5233327	0	0	-71.7129
	chr1	5233379	0	0	-77.296
	chr1	5233380	0	0	-78.8741
	chr1	5233382	0	0	-84.6401
	chr1	5233383	0	0	-76.6827
	chr1	5233389	0	0	-78.2517
	chr1	5233390	0	0	-72.5282
	chr1	5233398	0	0	-78.73
	chr1	5233399	0	0	-71.8264
	chr1	5233401	0	0	-76.6886
	chr1	5233402	0	0	-79.3615
	chr1	5233408	0	0	-68.9169
	chr1	5233409	0	0	-75.879
	chr1	5233420	0	0	-46.329
	chr1	5233421	0	0	-43.9493
	chr1	5233431	0	0	-74.1095
	chr1	5233432	0	0	-77.2748
	chr1	5233437	0	0	-58.5715
	chr1	5233438	0	0	-52.0088
	chr1	5233457	4.92418e-10	2.23286e-10	-37.7273
	chr1	5233458	0	0	-48.1949
	chr1	5233465	1.66533e-15	8.87121e-16	-51.3585
	chr1	5233466	8.49043e-12	4.04888e-12	-41.2881
	chr1	5233528	0	0	-55.1384
	chr1	5233545	0	0	-70.545
	chr1	5233563	0	0	-58.4291
	chr1	5233585	0	0	-52.5207
	chr1	5233628	0	0	-53.3136
	chr1	5233637	1.9984e-14	1.02979e-14	-41.2182
	chr1	5233668	0	0	-53.4301
	chr1	5233676	0	0	-46.9286
	chr1	5233680	3.0087e-14	1.54214e-14	-42.3173
	chr1	5233698	0	0	-44.5462
	chr1	5233706	0	0	-55.4074
	chr1	5233721	0	0	-65.334
	chr1	5233729	0	0	-66.66
	chr1	5233748	0	0	-43.4967
	chr1	5233758	0	0	-64.5466
	chr1	5233766	0	0	-69.7875
	chr1	5233788	0	0	-54.5043
	chr1	5233794	0	0	-62.8608
	chr1	5233795	0	0	-57.8813
	chr1	5233852	0	0	-59.6002
	chr1	5233853	0	0	-62.3909
	chr1	5233859	0	0	-44.13
	chr1	5233863	0	0	-54.453
	chr1	5234532	0	0	-77.6979
	chr1	5234535	0	0	-60.3203
	chr1	5234537	0	0	-63.7181
	chr1	5234542	0	0	-72.9062
	chr1	5234553	0	0	-55.9768
	chr1	5234573	0	0	-76.3557
	chr1	5234594	0	0	-76.2182
	chr1	5234600	0	0	-53.1885
	chr1	5234617	0	0	-61.8916
	chr1	5235166	0	0	-59.9321
	chr1	5235178	0	0	-55.1154
	chr1	5235207	0	0	-67.6658
	chr1	5235223	2.77556e-15	1.46856e-15	-59.9696
	chr1	5235224	0	0	-73.2191
	chr1	5235230	3.70736e-11	1.7345e-11	-48.708
	chr1	5235231	0	0	-51.4606
	chr1	5235235	0	0	-75.5231
	chr1	5235266	0	0	-66.0526
	chr1	5235273	0	0	-52.1308
	chr1	5235286	0	0	-47.2642
	chr1	5235297	0	0	-62.4768
	chr1	5235308	0	0	-55.3097
	chr1	5235332	7.03881e-14	3.56901e-14	-54.3826
	chr1	5235333	0	0	-54.5847
	chr1	5235373	0	0	-38.125
	chr1	5235377	0	0	-40.1776
	chr1	5235402	0	0	-60.1324
	chr1	5235462	0	0	-43.8459
	chr1	5235603	0	0	-66.4852
	chr1	5235608	0	0	-46.1444
	chr1	5235634	0	0	-71.5733
	chr1	5235646	0	0	-72.2351
	chr1	5235648	0	0	-57.6654
	chr1	5235658	0	0	-68.1281
	chr1	5235665	0	0	-75.4173
	chr1	5235677	0	0	-75.3462
	chr1	5236366	0	0	-61.0652
	chr1	5236436	0	0	-56.6742
	chr1	5236461	0	0	-58.0864
	chr1	5236472	0	0	-57.7497
	chr1	5236483	0	0	-54.4545
	chr1	5236496	0	0	-57.4584
	chr1	5236503	0	0	-64.4404
	chr1	5236534	0	0	-64.2986
	chr1	5236538	0	0	-48.7942
	chr1	5236989	0	0	-77.4227
	chr1	5236996	0	0	-77.5714
	chr1	5236999	0	0	-77.4153
	chr1	5237767	0	0	-65.6511
	chr1	5237836	0	0	-56.9758
	chr1	5238331	0	0	-43.9143
	chr1	5238339	4.44089e-16	2.40867e-16	-39.7165
	chr1	5238359	2.18938e-11	1.03096e-11	-42.8877
	chr1	5238365	0	0	-71.9789
	chr1	5238408	0	0	-76.6028
	chr1	5238415	0	0	-83.2398
	chr1	5238418	0	0	-78.5922
	chr1	5238833	0	0	-48.3777
	chr1	5239097	0	0	-73.8567
	chr1	5239107	0	0	-64.4377
	chr1	5239522	0	0	-79.6432
	chr1	5239525	0	0	-84.682
	chr1	5239532	0	0	-79.4454
	chr1	5239541	0	0	-79.0763
	chr1	5239544	0	0	-86.2964
	chr1	5239551	0	0	-72.1589
	chr1	5239563	0	0	-42.8016
	chr1	5239574	0	0	-84.0461
	chr1	5239580	0	0	-63.937
	chr1	5239600	0	0	-47.959
	chr1	5239608	0	0	-49.2942
	chr1	5239627	0	0	-44.1204
	chr1	5239644	0	0	-62.8529
	chr1	5239670	0	0	-54.5694
	chr1	5240006	0	0	-55.8846
	chr1	5240303	0	0	-54.2917
	chr1	5240304	0	0	-57.7244
	chr1	5240333	0	0	-72.7354
	chr1	5240345	0	0	-75.7542
	chr1	5240364	0	0	-70.1048
	chr1	5240369	3.33067e-16	1.81278e-16	-42.6997
	chr1	5240395	0	0	-73.9375
	chr1	5240407	0	0	-74.5143
	chr1	5240409	0	0	-58.3098
	chr1	5240419	0	0	-65.8359
	chr1	5240426	0	0	-75.9842
	chr1	5240438	0	0	-83.1704
	chr1	5240475	0	0	-59.427
	chr1	5240478	0	0	-77.5842
	chr1	5240481	0	0	-77.6915
	chr1	5240488	0	0	-69.2145
	chr1	5240498	0	0	-65.6233
	chr1	5240511	0	0	-58.7466
	chr1	5240514	0	0	-53.6509
	chr1	5240518	0	0	-71.6582
	chr1	5240530	0	0	-75.081
	chr1	5240541	0	0	-71.3638
	chr1	5240547	0	0	-72.5141
	chr1	5240564	0	0	-68.646
	chr1	5240664	0	0	-78.5266
	chr1	5240667	0	0	-67.8631
	chr1	5240669	0	0	-68.3441
	chr1	5240674	0	0	-75.4945
	chr1	5240685	0	0	-64.8751
	chr1	5240705	0	0	-79.5363
	chr1	5240726	0	0	-70.8001
	chr1	5240727	0	0	-71.9908
	chr1	5240733	0	0	-67.9771
	chr1	5240749	0	0	-55.5172
	chr1	5240750	0	0	-65.0188
	chr1	5240761	3.82601e-11	1.78909e-11	-35.9521
	chr1	5240762	5.28585e-11	2.4615e-11	-38.4019
	chr1	5240923	0	0	-81.7298
	chr1	5240932	0	0	-76.4467
	chr1	5240935	0	0	-74.8842
	chr1	5240942	0	0	-68.1771
	chr1	5240954	0	0	-48
	chr1	5240965	0	0	-73.4399
	chr1	5241162	6.76365e-11	3.14054e-11	-33.8216
	chr1	5241171	0	0	-49.5821
	chr1	5241202	0	0	-65.9314
	chr1	5241210	0	0	-41.2736
	chr1	5241214	2.22045e-16	1.2147e-16	-47.0004
	chr1	5241232	0	0	-49.4984
	chr1	5241240	0	0	-60.1803
	chr1	5241255	0	0	-67.1228
	chr1	5241263	0	0	-73.2705
	chr1	5241282	0	0	-57.9082
	chr1	5241695	0	0	-64.4726
	chr1	5241726	0	0	-72.071
	chr1	5241895	0	0	-68.7239
	chr1	5242366	0	0	-56.8973
	chr1	5242392	0	0	-54.9219
	chr1	5242409	0	0	-60.8386
	chr1	5242531	0	0	-57.7756
	chr1	5242539	0	0	-43.1128
	chr1	5242543	0	0	-49.0575
	chr1	5242561	0	0	-49.3485
	chr1	5242569	0	0	-64.5531
	chr1	5242584	0	0	-69.0828
	chr1	5242592	0	0	-62.9497
	chr1	5242593	0	0	-66.6192
	chr1	5242611	2.0181e-09	8.9892e-10	-41.264
	chr1	5242612	3.03491e-12	1.46681e-12	-36.5329
	chr1	5243204	0	0	-54.2768
	chr1	5243207	0	0	-74.4911
	chr1	5243210	0	0	-68.9143
	chr1	5243217	0	0	-68.7077
	chr1	5243227	0	0	-63.648
	chr1	5243240	0	0	-64.6403
	chr1	5243243	0	0	-55.4134
	chr1	5243247	0	0	-74.5554
	chr1	5243259	0	0	-71.025
	chr1	5243270	0	0	-72.4399
	chr1	5243276	0	0	-72.6781
	chr1	5243293	0	0	-68.1773
	chr1	5243322	0	0	-63.3284
	chr1	5243324	0	0	-64.7229
	chr1	5243414	0	0	-60.9402
	chr1	5243434	0	0	-44.4079
	chr1	5243455	0	0	-76.5968
	chr1	5243461	0	0	-62.1937
	chr1	5243478	0	0	-59.3952
	chr1	5243490	1.41664e-13	7.11852e-14	-34.9765
	chr1	5243789	0	0	-48.0593
	chr1	5243806	0	0	-74.221
	chr1	5243814	0	0	-48.4691
	chr1	5243824	0	0	-64.8585
	chr1	5243835	0	0	-58.3929
	chr1	5243899	0	0	-40.9398
	chr1	5243930	0	0	-74.1783
	chr1	5243938	1.25821e-08	5.47506e-09	-31.3636
	chr1	5243942	8.67495e-12	4.13542e-12	-49.6412
	chr1	5244533	0	0	-80.138
	chr1	5244589	1.11022e-16	6.11765e-17	-42.3819
	chr1	5244936	0	0	-69.9285
	chr1	5244937	0	0	-73.2873
	chr1	5245457	0	0	-64.105
	chr1	5245598	0	0	-59.1789
	chr1	5245603	7.54952e-15	3.94152e-15	-47.1143
	chr1	5245629	0	0	-67.42
	chr1	5245641	0	0	-65.133
	chr1	5245643	0	0	-58.2323
	chr1	5245653	0	0	-61.386
	chr1	5245660	0	0	-75.4506
	chr1	5245672	0	0	-81.5732
	chr1	5245684	0	0	-61.4874
	chr1	5245709	0	0	-62.9653
	chr1	5245712	0	0	-68.0888
	chr1	5245715	0	0	-69.5939
	chr1	5245722	0	0	-67.381
	chr1	5245763	0	0	-71.3192
	chr1	5245774	0	0	-67.5726
	chr1	5245782	0	0	-51.1996
	chr1	5245798	0	0	-70.5385
	chr1	5245827	2.22045e-16	1.2147e-16	-55.7917
	chr1	5246165	0	0	-65.594
	chr1	5246611	0	0	-63.8235
	chr1	5246776	0	0	-38.5238
	chr1	5246780	2.4647e-14	1.26657e-14	-34.5412
	chr1	5247258	0	0	-64.6212
	chr1	5247552	2.22045e-16	1.2147e-16	-51.5371
	chr1	5247672	0	0	-58.7637
	chr1	5247784	2.92211e-13	1.4546e-13	-41.0615
	chr1	5247792	0	0	-64.6049
	chr1	5247923	0	0	-50.5357
	chr1	5247980	0	0	-65.9324
	chr1	5247987	0	0	-54.3387
	chr1	5248000	0	0	-48.2418
	chr1	5248011	0	0	-61.2214
	chr1	5248022	0	0	-63.7319
	chr1	5248451	0	0	-56.3481
	chr1	5248464	0	0	-65.305
	chr1	5248467	0	0	-57.0996
	chr1	5248471	0	0	-65.4348
	chr1	5248483	0	0	-80.6349
	chr1	5248494	0	0	-81.5818
	chr1	5248500	0	0	-78.1504
	chr1	5248517	0	0	-71.9636
	chr1	5248807	0	0	-49.0388
	chr1	5248814	0	0	-70.3869
	chr1	5248866	0	0	-72.7619
	chr1	5248867	0	0	-78.6434
	chr1	5248869	0	0	-74.5233
	chr1	5248870	0	0	-74.8629
	chr1	5248876	0	0	-69.2589
	chr1	5248877	0	0	-71.7591
	chr1	5248885	0	0	-74.8198
	chr1	5248886	0	0	-73.4066
	chr1	5248888	0	0	-74.5145
	chr1	5248889	0	0	-82.0521
	chr1	5248895	0	0	-68.4182
	chr1	5248896	0	0	-72.8573
	chr1	5249779	6.66134e-16	3.59211e-16	-60.2632
	chr1	5249787	3.75202e-09	1.65816e-09	-36.8182
	chr1	5249797	1.92524e-12	9.359e-13	-55.2381
	chr1	5249902	0	0	-70.1702
	chr1	5249914	0	0	-58.7684
	chr1	5249932	0	0	-46.4706
	chr1	5249940	0	0	-57.2494
	chr1	5249955	0	0	-50.2327
	chr1	5249963	0	0	-63.4337
	chr1	5249982	0	0	-57.3159
	chr1	5249992	0	0	-59.9677
	chr1	5250000	0	0	-71.0554
	chr1	5250022	0	0	-59.2832
	chr1	5250086	0	0	-65.3444
	chr1	5250093	0	0	-40.8124
	chr1	5250097	0	0	-71.0155
	chr1	5250127	0	0	-68.2742
	chr1	5250134	0	0	-51.4717
	chr1	5250147	0	0	-46.3995
	chr1	5250158	0	0	-56.8611
	chr1	5250169	0	0	-60.8132
	chr1	5250264	0	0	-63.8655
	chr1	5250403	0	0	-56.9821
	chr1	5250433	0	0	-73.3286
	chr1	5250445	0	0	-70.8995
	chr1	5250464	0	0	-76.107
	chr1	5250495	0	0	-71.2614
	chr1	5250506	0	0	-77.5201
	chr1	5250507	0	0	-77.7752
	chr1	5250508	0	0	-53.0572
	chr1	5250509	0	0	-54.1838
	chr1	5250519	0	0	-68.0186
	chr1	5250526	0	0	-71.2069
	chr1	5250537	0	0	-79.0619
	chr1	5250538	0	0	-82.8801
	chr1	5250549	0	0	-69.0668
	chr1	5250556	0	0	-69.1981
	chr1	5250860	0	0	-34.5725
	chr1	5251663	0	0	-78.7375
	chr1	5251666	0	0	-74.2384
	chr1	5251673	0	0	-62.7137
	chr1	5251682	0	0	-75.3581
	chr1	5251685	0	0	-75.8308
	chr1	5251692	0	0	-74.1667
	chr1	5251704	1.55431e-15	8.28812e-16	-43.3036
	chr1	5251785	0	0	-65.1083
	chr1	5251811	0	0	-56.3248
	chr1	5251828	0	0	-70.0454
	chr1	5251836	0	0	-49.0662
	chr1	5251846	0	0	-63.635
	chr1	5251868	0	0	-58.2274
	chr1	5251911	0	0	-58.797
	chr1	5251920	0	0	-50.7421
	chr1	5251951	0	0	-57.0206
	chr1	5251959	0	0	-45.0207
	chr1	5251963	0	0	-51.2745
	chr1	5251981	0	0	-53.6392
	chr1	5251989	0	0	-66.2258
	chr1	5252004	0	0	-64.9447
	chr1	5252012	0	0	-58.1233
	chr1	5252031	0	0	-67.3437
	chr1	5252041	0	0	-72.3842
	chr1	5252049	0	0	-83.6185
	chr1	5252071	0	0	-65.4362
	chr1	5252078	0	0	-67.6566
	chr1	5252090	0	0	-63.8062
	chr1	5252119	0	0	-73.4603
	chr1	5252123	0	0	-79.3788
	chr1	5252136	0	0	-68.6559
	chr1	5253037	0	0	-79.9623
	chr1	5253044	0	0	-70.155
	chr1	5253053	0	0	-74.1071
	chr1	5253056	0	0	-80.3077
	chr1	5253063	0	0	-64.0929
	chr1	5253075	0	0	-42.7916
	chr1	5253086	0	0	-75.4927
	chr1	5253092	0	0	-59.1351
	chr1	5253112	0	0	-46.2207
	chr1	5253120	0	0	-44.0619
	chr1	5253139	0	0	-50.6838
	chr1	5253156	0	0	-71.3892
	chr1	5253182	0	0	-57.785
	chr1	5253199	0	0	-70.8055
	chr1	5253207	0	0	-58.1247
	chr1	5253217	0	0	-52.2504
	chr1	5253292	4.76661e-10	2.16228e-10	-40.5005
	chr1	5253323	0	0	-67.514
	chr1	5253331	0	0	-44.5993
	chr1	5253335	0	0	-53.1499
	chr1	5253353	0	0	-51.7013
	chr1	5253361	0	0	-54.5744
	chr1	5253376	0	0	-61.5244
	chr1	5253384	0	0	-64.245
	chr1	5253403	0	0	-53.6337
	chr1	5253413	0	0	-64.7485
	chr1	5253421	0	0	-66.3991
	chr1	5253443	0	0	-56.2871
	chr1	5253450	0	0	-69.9893
	chr1	5253462	0	0	-60.9999
	chr1	5253491	0	0	-65.5507
	chr1	5254017	0	0	-51.6647
	chr1	5254036	0	0	-43.2865
	chr1	5254053	0	0	-66.9998
	chr1	5254079	0	0	-51.4791
	chr1	5254096	0	0	-74.0875
	chr1	5254104	0	0	-47.7786
	chr1	5254114	0	0	-53.4187
	chr1	5254136	0	0	-55.0134
	chr1	5254248	1.9762e-14	1.01852e-14	-48.3305
	chr1	5254256	0	0	-61.6972
	chr1	5254271	0	0	-59.1279
	chr1	5254279	0	0	-65.6033
	chr1	5254298	0	0	-48.0682
	chr1	5254308	0	0	-56.9921
	chr1	5254805	0	0	-73.0235
	chr1	5254807	0	0	-51.7654
	chr1	5254990	0	0	-58.1615
	chr1	5254992	0	0	-53.7578
	chr1	5255007	0	0	-64.5138
	chr1	5255330	0	0	-78.6787
	chr1	5255333	0	0	-80.3602
	chr1	5255340	0	0	-74.8977
	chr1	5255352	0	0	-41.0345
	chr1	5255363	0	0	-72.2424
	chr1	5255369	0	0	-61.7763
	chr1	5255389	0	0	-64.6199
	chr1	5255397	0	0	-57.7573
	chr1	5255413	0	0	-50.1579
	chr1	5255430	0	0	-56.6584
	chr1	5255456	0	0	-55.8
	chr1	5255473	0	0	-69.1074
	chr1	5255481	0	0	-59.19
	chr1	5255491	0	0	-56.9207
	chr1	5256990	0	0	-80.2536
	chr1	5257013	0	0	-69.7421
	chr1	5257883	0	0	-42.941
	chr1	5257894	0	0	-70.4903
	chr1	5257900	0	0	-61.5223
	chr1	5257920	0	0	-37.2265
	chr1	5258468	6.40599e-14	3.25134e-14	-34.4322
	chr1	5258494	0	0	-57.3862
	chr1	5258553	0	0	-46.8155
	chr1	5258844	0	0	-56.4667
	chr1	5258848	0	0	-76.9279
	chr1	5259034	0	0	-77.6186
	chr1	5259321	0	0	-42.2418
	chr1	5259329	0	0	-41.2618
	chr1	5259348	0	0	-48.917
	chr1	5259365	0	0	-63.6408
	chr1	5259408	0	0	-78.7123
	chr1	5259426	0	0	-54.609
	chr1	5259448	0	0	-65.3439
	chr1	5259500	1.02383e-09	4.59826e-10	-34.3336
	chr1	5259531	0	0	-54.08
	chr1	5259539	1.11022e-16	6.11765e-17	-36.7483
	chr1	5259543	1.15463e-14	5.99483e-15	-43.9761
	chr1	5259561	0	0	-58.0969
	chr1	5259569	0	0	-69.5634
	chr1	5259584	0	0	-58.3272
	chr1	5259592	0	0	-62.6674
	chr1	5259611	0	0	-58.4575
	chr1	5259621	0	0	-67.3271
	chr1	5259629	0	0	-72.0733
	chr1	5259651	0	0	-59.0358
	chr1	5259658	0	0	-61.3636
	chr1	5259670	0	0	-65.3355
	chr1	5259938	0	0	-58.8002
	chr1	5260127	0	0	-46.6137
	chr1	5260144	0	0	-62.8365
	chr1	5260170	0	0	-51.5387
	chr1	5260187	0	0	-70.5094
	chr1	5260195	2.78444e-13	1.38688e-13	-39.9253
	chr1	5261161	0	0	-70.46
	chr1	5261164	0	0	-61.3125
	chr1	5261166	5.55112e-16	3.00105e-16	-55.3215
	chr1	5261171	0	0	-70.6122
	chr1	5261182	0	0	-61.4199
	chr1	5261183	0	0	-59.7918
	chr1	5261667	1.11022e-16	6.11765e-17	-42.4508
	chr1	5261710	0	0	-51.1774
	chr1	5261711	0	0	-55.3398
	chr1	5261728	0	0	-46.2366
	chr1	5261729	0	0	-58.0357
	chr1	5261737	0	0	-65.6449
	chr1	5262195	4.44089e-16	2.40867e-16	-42.0958
	chr1	5262212	0	0	-57.3313
	chr1	5263125	0	0	-60.8686
	chr1	5263154	0	0	-66.7671
	chr1	5263171	0	0	-60.4935
	chr1	5263225	0	0	-81.1218
	chr1	5263228	0	0	-60.6539
	chr1	5263230	0	0	-66.057
	chr1	5263235	0	0	-79.419
	chr1	5263246	0	0	-56.5727
	chr1	5263266	0	0	-75.1904
	chr1	5263287	0	0	-78.2946
	chr1	5263293	0	0	-67.3053
	chr1	5263657	0	0	-58.9943
	chr1	5263679	0	0	-48.0544
	chr1	5264077	0	0	-81.0159
	chr1	5264086	0	0	-74.4394
	chr1	5264089	0	0	-77.141
	chr1	5264385	0	0	-44.0722
	chr1	5264393	0	0	-56.3071
	chr1	5264408	0	0	-57.0644
	chr1	5264416	0	0	-62.346
	chr1	5264523	0	0	-64.348
	chr1	5264540	0	0	-61.4967
	chr1	5264547	9.65894e-15	5.02706e-15	-33.4353
	chr1	5264581	0	0	-63.3267
	chr1	5264601	0	0	-51.3789
	chr1	5264612	0	0	-60.4805
	chr1	5264623	0	0	-56.996
	chr1	5264648	0	0	-63.883
	chr1	5264688	1.05471e-14	5.48284e-15	-34.2286
	chr1	5264718	0	0	-57.3955
	chr1	5265545	0	0	-52.6667
	chr1	5265557	0	0	-50.5925
	chr1	5265583	0	0	-46.8992
	chr1	5265586	0	0	-56.6447
	chr1	5265598	0	0	-68.3357
	chr1	5265606	0	0	-64.3813
	chr1	5265625	0	0	-37.1996
	chr1	5265635	0	0	-65.1489
	chr1	5265643	0	0	-65.0179
	chr1	5265665	0	0	-45.3095
	chr1	5265672	0	0	-55.4887
	chr1	5265684	0	0	-46.9894
	chr1	5265713	0	0	-52.0395
	chr1	5265729	0	0	-41.2731
	chr1	5265733	0	0	-42.768
	chr1	5265743	0	0	-40.0868
	chr1	5266204	0	0	-63.1033
	chr1	5266222	0	0	-55.1751
	chr1	5266225	0	0	-73.5774
	chr1	5266235	0	0	-68.0807
	chr1	5266245	0	0	-45.6904
	chr1	5266258	0	0	-53.9809
	chr1	5266261	0	0	-55.5195
	chr1	5266265	0	0	-67.8565
	chr1	5266277	0	0	-75.2312
	chr1	5266294	0	0	-74.471
	chr1	5266311	0	0	-51.8075
	chr1	5266340	0	0	-65.3314
	chr1	5266341	0	0	-63.8605
	chr1	5266342	0	0	-61.7645
	chr1	5266343	0	0	-60.3532
	chr1	5266357	0	0	-70.5475
	chr1	5266358	0	0	-61.5108
	chr1	5266411	0	0	-79.4691
	chr1	5266412	0	0	-77.8247
	chr1	5266414	0	0	-62.5531
	chr1	5266415	0	0	-56.9753
	chr1	5266416	0	0	-59.2441
	chr1	5266417	0	0	-63.2843
	chr1	5266421	0	0	-75.7143
	chr1	5266422	0	0	-70.9091
	chr1	5266432	0	0	-48.6388
	chr1	5266433	0	0	-58.9256
	chr1	5266452	0	0	-75.8563
	chr1	5266453	0	0	-78.7264
	chr1	5266473	0	0	-76.4606
	chr1	5266474	0	0	-83.7901
	chr1	5266479	0	0	-54.0356
	chr1	5266480	0	0	-51.9778
	chr1	5266496	0	0	-55.9162
	chr1	5266497	0	0	-53.4686
	chr1	5266508	9.30733e-12	4.43334e-12	-30.9439
	chr1	5266509	4.67404e-13	2.31198e-13	-32.0088
	chr1	5267016	0	0	-52.6183
	chr1	5267360	0	0	-45.0109
	chr1	5267439	0	0	-57.9896
	chr1	5267469	0	0	-74.4749
	chr1	5267481	0	0	-73.5286
	chr1	5268073	0	0	-73.4594
	chr1	5268076	0	0	-64.9537
	chr1	5268083	0	0	-64.8538
	chr1	5268095	0	0	-38.8043
	chr1	5268106	0	0	-75.2688
	chr1	5268111	0	0	-61.5879
	chr1	5268112	0	0	-59.7328
	chr1	5268132	0	0	-44.1906
	chr1	5268158	4.39648e-14	2.24188e-14	-42.1741
	chr1	5268175	0	0	-58.0523
	chr1	5268201	0	0	-58.9369
	chr1	5268218	0	0	-70
	chr1	5268226	0	0	-54.5597
	chr1	5268236	1.48962e-10	6.85248e-11	-43.7381
	chr1	5268589	0	0	-49.2679
	chr1	5268600	0	0	-64.0831
	chr1	5268611	0	0	-58.2751
	chr1	5268994	0	0	-65.6227
	chr1	5269009	0	0	-63.6826
	chr1	5269017	0	0	-67.0497
	chr1	5269036	0	0	-51.1131
	chr1	5269046	0	0	-68.2666
	chr1	5269054	0	0	-71.937
	chr1	5270124	0	0	-71.4972
	chr1	5270130	0	0	-50.0791
	chr1	5270150	0	0	-45.384
	chr1	5270158	0	0	-54.4679
	chr1	5270177	0	0	-44.7339
	chr1	5270194	0	0	-62.8711
	chr1	5270220	0	0	-60.5654
	chr1	5270237	0	0	-66.0668
	chr1	5270566	0	0	-74.2634
	chr1	5272033	0	0	-60.5143
	chr1	5272042	0	0	-53.7983
	chr1	5272073	0	0	-61.0936
	chr1	5272081	1.11022e-16	6.11765e-17	-31.9414
	chr1	5272085	0	0	-48.8615
	chr1	5272103	0	0	-38.5678
	chr1	5272265	0	0	-45.1355
	chr1	5272269	0	0	-68.7026
	chr1	5272331	0	0	-60.5771
	chr1	5272342	0	0	-58.6927
	chr1	5272367	0	0	-54.4407
	chr1	5272659	0	0	-70.889
	chr1	5272666	0	0	-46.7469
	chr1	5272898	1.11022e-16	6.11765e-17	-37.1789
	chr1	5273038	0	0	-69.9801
	chr1	5273043	4.54037e-12	2.18264e-12	-42.8977
	chr1	5273069	0	0	-67.9342
	chr1	5273081	0	0	-77.5135
	chr1	5273083	0	0	-59.6918
	chr1	5273093	0	0	-67.3012
	chr1	5273100	0	0	-80.6419
	chr1	5273112	0	0	-75.2318
	chr1	5273124	0	0	-64.7051
	chr1	5273149	0	0	-55.4412
	chr1	5273152	0	0	-68.2637
	chr1	5273155	0	0	-70.3346
	chr1	5273162	0	0	-70.4296
	chr1	5273172	0	0	-64.9528
	chr1	5273185	0	0	-61.7988
	chr1	5273188	0	0	-53.0717
	chr1	5273192	0	0	-78.6206
	chr1	5273204	0	0	-76.4299
	chr1	5273215	0	0	-75.637
	chr1	5273221	0	0	-71.6727
	chr1	5273238	0	0	-60.7028
	chr1	5273339	0	0	-83.4331
	chr1	5273342	0	0	-70.2934
	chr1	5273344	0	0	-61.4088
	chr1	5273744	0	0	-76.821
	chr1	5273752	0	0	-44.1535
	chr1	5273762	0	0	-49.3767
	chr1	5273784	0	0	-58.5325
	chr1	5273827	0	0	-65.3147
	chr1	5273836	0	0	-57.0702
	chr1	5273867	0	0	-65.6597
	chr1	5273875	0	0	-50.6008
	chr1	5273879	0	0	-52.9681
	chr1	5273897	0	0	-40.5961
	chr1	5273906	0	0	-65.1306
	chr1	5273921	0	0	-63.265
	chr1	5273929	0	0	-65.0758
	chr1	5273948	0	0	-58.5198
	chr1	5273958	0	0	-65.3596
	chr1	5274060	0	0	-45.9749
	chr1	5274064	0	0	-63.676
	chr1	5274114	0	0	-42.7214
	chr1	5274115	0	0	-50.7794
	chr1	5274125	0	0	-62.8796
	chr1	5274126	0	0	-64.5279
	chr1	5274137	0	0	-68.5498
	chr1	5274161	0	0	-50.5891
	chr1	5274162	0	0	-55.2766
	chr1	5274201	1.11022e-16	6.11765e-17	-32.992
	chr1	5274401	0	0	-72.7048
	chr1	5274413	0	0	-78.3823
	chr1	5274432	0	0	-64.014
	chr1	5274437	6.94556e-13	3.41893e-13	-38.7742
	chr1	5274463	0	0	-60.4961
	chr1	5274475	0	0	-72.3101
	chr1	5274477	9.99201e-16	5.35922e-16	-52.7653
	chr1	5276082	0	0	-43.471
	chr1	5276092	0	0	-56.3673
	chr1	5277114	0	0	-71.3491
	chr1	5277124	0	0	-59.4192
	chr1	5277137	0	0	-57.9125
	chr1	5277144	0	0	-69.6325
	chr1	5277156	0	0	-72.8289
	chr1	5277167	0	0	-74.0182
	chr1	5277173	0	0	-70.3106
	chr1	5277190	0	0	-79.6886
	chr1	5277219	0	0	-59.0464
	chr1	5277221	0	0	-55
	chr1	5277691	1.85677e-09	8.27871e-10	-45.1948
	chr1	5277708	0	0	-68.8218
	chr1	5277716	2.12608e-13	1.06299e-13	-41.873
	chr1	5277726	1.55431e-15	8.28812e-16	-46.881
	chr1	5277830	0	0	-63.8844
	chr1	5278058	0	0	-62.285
	chr1	5278065	0	0	-59.3537
	chr1	5278066	0	0	-54.1506
	chr1	5278608	0	0	-68.8631
	chr1	5278620	0	0	-69.5295
	chr1	5278731	0	0	-63.7852
	chr1	5278749	0	0	-56.4762
	chr1	5278752	0	0	-75.8223
	chr1	5278755	0	0	-76.4078
	chr1	5279261	0	0	-55.3064
	chr1	5279269	1.11022e-16	6.11765e-17	-53.8658
	chr1	5279270	1.11022e-16	6.11765e-17	-47.199
	chr1	5279288	1.22125e-15	6.532e-16	-41.8584
	chr1	5279289	1.11022e-16	6.11765e-17	-38.799
	chr1	5279305	0	0	-65.4592
	chr1	5279306	0	0	-56.3833
	chr1	5279330	0	0	-59.1326
	chr1	5279331	0	0	-46.9882
	chr1	5279347	0	0	-69.7639
	chr1	5279348	0	0	-66.2689
	chr1	5279355	0	0	-49.2182
	chr1	5279356	0	0	-50.6818
	chr1	5279365	0	0	-56.4058
	chr1	5279366	0	0	-43.9615
	chr1	5279387	0	0	-52.3169
	chr1	5279388	0	0	-57.6711
	chr1	5279440	0	0	-38.8309
	chr1	5279471	0	0	-59.964
	chr1	5279479	0	0	-40.7166
	chr1	5279501	0	0	-42.8701
	chr1	5279509	0	0	-62.8045
	chr1	5279524	0	0	-60.1409
	chr1	5279973	0	0	-51.8389
	chr1	5279974	0	0	-48.0244
	chr1	5280003	0	0	-68.716
	chr1	5280004	0	0	-62.6683
	chr1	5280015	0	0	-69.1732
	chr1	5280016	0	0	-70.4138
	chr1	5280034	0	0	-73.4667
	chr1	5280035	0	0	-68.6116
	chr1	5280039	8.34888e-14	4.2245e-14	-44
	chr1	5280065	0	0	-73.3669
	chr1	5280077	0	0	-63.4669
	chr1	5280079	1.22125e-15	6.532e-16	-47.6897
	chr1	5280089	0	0	-66.6363
	chr1	5280108	0	0	-71.5832
	chr1	5280760	0	0	-71.2951
	chr1	5280766	0	0	-65.1316
	chr1	5280783	0	0	-59.0746
	chr1	5280811	0	0	-63.7226
	chr1	5280812	0	0	-54.5498
	chr1	5280813	0	0	-62.8438
	chr1	5280814	0	0	-53.8035
	chr1	5280828	0	0	-70.0849
	chr1	5280829	0	0	-65.7067
	chr1	5280882	0	0	-86.436
	chr1	5280885	0	0	-66.9494
	chr1	5280887	0	0	-71.2907
	chr1	5280892	0	0	-78.6121
	chr1	5280903	0	0	-58.459
	chr1	5281217	0	0	-46.3928
	chr1	5281891	0	0	-80.0501
	chr1	5281894	0	0	-61.7445
	chr1	5281896	0	0	-60.5197
	chr1	5281901	0	0	-78.9878
	chr1	5281912	0	0	-56.4655
	chr1	5281932	0	0	-79
	chr1	5281933	0	0	-71.8445
	chr1	5281953	0	0	-82.363
	chr1	5281954	0	0	-73.6429
	chr1	5281960	0	0	-54.3988
	chr1	5281977	0	0	-58.8342
	chr1	5281989	0	0	-42.051
	chr1	5282151	0	0	-76.6819
	chr1	5282159	0	0	-79.5797
	chr1	5282162	0	0	-74.7274
	chr1	5282169	0	0	-70.7052
	chr1	5282181	0	0	-46.2251
	chr1	5282192	0	0	-75.4464
	chr1	5282198	0	0	-56.4571
	chr1	5282287	0	0	-57.7009
	chr1	5282304	0	0	-75.1405
	chr1	5282312	0	0	-57.3336
	chr1	5282322	0	0	-58.6905
	chr1	5282344	0	0	-53.3825
	chr1	5282387	1.11022e-16	6.11765e-17	-48.551
	chr1	5282396	1.11022e-15	5.94511e-16	-44.8357
	chr1	5282427	0	0	-62.4083
	chr1	5282435	0	0	-45.7998
	chr1	5282439	0	0	-50.4151
	chr1	5282457	0	0	-52.3392
	chr1	5282480	0	0	-60.999
	chr1	5282488	0	0	-64.5238
	chr1	5283307	0	0	-68.259
	chr1	5283361	0	0	-76.484
	chr1	5283364	0	0	-61.9548
	chr1	5283366	0	0	-65.5166
	chr1	5283371	0	0	-69.3994
	chr1	5283382	0	0	-55.2572
	chr1	5283402	0	0	-77.9851
	chr1	5283422	0	0	-77.8712
	chr1	5283428	0	0	-68.2582
	chr1	5283445	0	0	-59.1359
	chr1	5283457	5.86815e-11	2.72926e-11	-30.4928
	chr1	5283662	0	0	-77.3788
	chr1	5283668	0	0	-63.3504
	chr1	5283688	0	0	-48.314
	chr1	5283696	0	0	-50.8296
	chr1	5283775	0	0	-72.0404
	chr1	5283783	0	0	-52.7079
	chr1	5283793	2.95319e-14	1.51421e-14	-54.1306
	chr1	5284622	0	0	-79.9969
	chr1	5284633	0	0	-80.557
	chr1	5284639	0	0	-74.9794
	chr1	5284656	0	0	-60.2343
	chr1	5284687	0	0	-55.0741
	chr1	5284702	0	0	-71.6257
	chr1	5284756	0	0	-83.5504
	chr1	5284759	0	0	-63.3425
	chr1	5284761	0	0	-61.9214
	chr1	5284766	0	0	-77.1548
	chr1	5284777	0	0	-47.5739
	chr1	5284778	0	0	-56.4394
	chr1	5284798	0	0	-77.8868
	chr1	5284818	0	0	-74.9869
	chr1	5284819	0	0	-82.4494
	chr1	5284824	0	0	-65.6154
	chr1	5284825	0	0	-62.0538
	chr1	5284841	0	0	-61.143
	chr1	5284842	0	0	-56.4491
	chr1	5284853	3.10862e-15	1.6421e-15	-40.3509
	chr1	5284854	1.1845e-12	5.7916e-13	-36.5598
	chr1	5284922	0	0	-54.5133
	chr1	5284945	0	0	-52.4538
	chr1	5284946	0	0	-52.735
	chr1	5284952	0	0	-69.3858
	chr1	5284953	0	0	-63.2591
	chr1	5285006	0	0	-85.2063
	chr1	5285009	0	0	-82.807
	chr1	5285016	0	0	-81.5441
	chr1	5285025	0	0	-80.8135
	chr1	5285028	0	0	-86.1648
	chr1	5285035	0	0	-70.2341
	chr1	5285046	0	0	-46.4957
	chr1	5285047	0	0	-45.0877
	chr1	5285057	0	0	-73.1034
	chr1	5285058	0	0	-75.5871
	chr1	5285063	0	0	-61.9385
	chr1	5285064	0	0	-51.2
	chr1	5285083	0	0	-44.1006
	chr1	5285084	0	0	-58.3272
	chr1	5285091	0	0	-44.2511
	chr1	5285092	7.35952e-11	3.41452e-11	-43.5382
	chr1	5285698	0	0	-45.5347
	chr1	5285722	0	0	-61.6061
	chr1	5285729	0	0	-66.9291
	chr1	5285785	0	0	-78.0034
	chr1	5285801	0	0	-77.2092
	chr1	5285804	0	0	-78.9911
	chr1	5285811	0	0	-70.4509
	chr1	5285823	0	0	-45.5857
	chr1	5285834	0	0	-76.9711
	chr1	5285840	0	0	-58.2418
	chr1	5285860	0	0	-46.8446
	chr1	5285868	0	0	-49.4058
	chr1	5285887	0	0	-41.4045
	chr1	5285904	0	0	-64.8094
	chr1	5285987	0	0	-58.5713
	chr1	5287547	1.49003e-12	7.26552e-13	-55.641
	chr1	5287569	0	0	-61.2884
	chr1	5287612	0	0	-53.3036
	chr1	5287621	0	0	-53.5082
	chr1	5287652	0	0	-66.6842
	chr1	5287660	9.62563e-14	4.86184e-14	-34.4975
	chr1	5287664	0	0	-48.5551
	chr1	5287682	2.22045e-16	1.2147e-16	-41.2986
	chr1	5287690	0	0	-72.0849
	chr1	5287705	0	0	-63.5117
	chr1	5287713	0	0	-67.6611
	chr1	5287732	0	0	-52.6693
	chr1	5287742	0	0	-61.7979
	chr1	5287750	0	0	-72.2008
	chr1	5288506	0	0	-62.4815
	chr1	5288511	0	0	-73.0799
	chr1	5288522	0	0	-47.6023
	chr1	5289125	0	0	-67.9575
	chr1	5289141	0	0	-63.8371
	chr1	5289488	0	0	-60.3595
	chr1	5289593	0	0	-60.356
	chr1	5289601	0	0	-48.747
	chr1	5289605	0	0	-48.0915
	chr1	5289623	0	0	-44.6368
	chr1	5289631	0	0	-63.2313
	chr1	5289646	0	0	-63.8844
	chr1	5289654	0	0	-69.9519
	chr1	5289673	0	0	-59.402
	chr1	5289683	0	0	-65.4762
	chr1	5289862	0	0	-59.6215
	chr1	5289887	0	0	-54.5861
	chr1	5290458	0	0	-84.2094
	chr1	5290461	0	0	-60.5378
	chr1	5290857	0	0	-56.2528
	chr1	5290940	2.22045e-16	1.2147e-16	-57.7426
	chr1	5292248	0	0	-73.8842
	chr1	5304850	1.11022e-16	6.11765e-17	-60.256
	chr1	5304862	0	0	-64.7101
	chr1	5304881	0	0	-62.1896
	chr1	5305081	0	0	-65.7816
	chr1	5305112	0	0	-63.736
	chr1	5305127	0	0	-68.8757
	chr1	5305180	0	0	-78.8791
	chr1	5305183	0	0	-64.8867
	chr1	5305185	0	0	-66.4198
	chr1	5305190	0	0	-80.4943
	chr1	5305634	0	0	-54.7639
	chr1	5306819	0	0	-69.6437
	chr1	5306822	0	0	-88.3909
	chr1	5306829	0	0	-70.9647
	chr1	5306841	0	0	-43.5841
	chr1	6722606	7.74796e-10	3.49263e-10	36.3566
	chr1	6722737	3.2884e-09	1.45567e-09	34.9723
	chr1	6722912	0	0	75.8156
	chr1	6723308	5.86781e-08	2.50081e-08	39.3876
	chr1	6723715	7.60119e-06	3.00426e-06	34.7884
	chr1	6723788	0	0	65.2778
	chr1	6726951	0	0	64.3605
	chr1	6727320	3.53495e-13	1.75557e-13	47.4286
	chr1	6727453	0	0	70.9402
	chr1	6728153	0	0	51.1829
	chr1	6741868	1.40002e-10	6.44477e-11	-50
	chr1	6741880	4.83571e-05	1.8451e-05	-33.2517
	chr1	6742216	5.56124e-06	2.21045e-06	-32.8205
	chr1	6744154	1.39636e-06	5.68109e-07	-30.6235
	chr1	6744237	5.6849e-07	2.34479e-07	-39.1827
	chr1	6744267	0	0	-72.4581
	chr1	6744273	1.81377e-11	8.56474e-12	-47.8646
	chr1	6745271	1.40041e-10	6.4465e-11	-38.9857
	chr1	6747001	1.68784e-09	7.53286e-10	-42.1579
	chr1	6747038	2.39676e-09	1.06522e-09	-37.1107
	chr1	6747064	0	0	-80.0915
	chr1	6747094	0	0	-68.2906
	chr1	6747114	0	0	-73.9614
	chr1	6747124	0	0	-70.7947
	chr1	6747130	1.06538e-11	5.06631e-12	-39.5467
	chr1	6747166	0	0	-68.5866
	chr1	6747200	1.02495e-08	4.47047e-09	-34.9206
	chr1	6752175	1.32481e-05	5.18373e-06	-31.6581
	chr1	9597537	7.90959e-08	3.35764e-08	40.5723
	chr1	11269780	0	0	-67.3087
	chr1	11269794	0	0	-54.1026
	chr1	11269795	0	0	-52.2596
	chr1	11270170	0	0	-57.5045
	chr1	11270187	0	0	-54.9525
	chr1	11270190	0	0	-59.424
	chr1	11270332	0	0	-59.6412
	chr1	11272544	0	0	-55.9133
	chr1	11272574	0	0	-40.2722
	chr1	11272577	0	0	-63.7455
	chr1	11273069	0	0	-58.9142
	chr1	11273084	0	0	-58.3931
	chr1	11273101	0	0	-62.2647
	chr1	11273105	0	0	-55.0556
	chr1	11273107	0	0	-53.7245
	chr1	11273111	0	0	-46.4691
	chr1	11273508	0	0	-70.5127
	chr1	11274006	0	0	-50.2231
	chr1	11274520	0	0	-51.3516
	chr1	11274665	0	0	-56.7065
	chr1	13546505	0	0	-81.8031
	chr1	13546508	0	0	-75.5752
	chr1	13546515	0	0	-79.9924
	chr1	13546524	0	0	-75.4054
	chr1	13546527	0	0	-72.3304
	chr1	13546534	0	0	-66.9565
	chr1	13546546	0	0	-45.534
	chr1	13546557	0	0	-75.6886
	chr1	13546563	0	0	-56.3079
	chr1	13546762	9.20264e-12	4.3839e-12	-34.5679
	chr1	13546962	0	0	-56.6525
	chr1	13546979	0	0	-66.183
	chr1	13546986	0	0	-44.2522
	chr1	13546990	0	0	-66.6006
	chr1	13547216	9.75983e-11	4.512e-11	-43.0563
	chr1	13547679	0	0	-79.5569
	chr1	13547686	0	0	-60.6184
	chr1	13547698	0	0	-80.075
	chr1	13547710	0	0	-77.6073
	chr1	13547717	0	0	-70.0954
	chr1	13547804	0	0	-38.3853
	chr1	13547971	0	0	-62.1653
	chr1	13548041	0	0	-59.0196
	chr1	13548066	0	0	-54.4586
	chr1	13548077	0	0	-54.6788
	chr1	13548151	0	0	-66.9059
	chr1	13548155	0	0	-54.8845
	chr1	13548171	0	0	-58.1956
	chr1	13548200	0	0	-62.5
	chr1	13548212	0	0	-62.7848
	chr1	13548219	0	0	-57.1567
	chr1	13548241	0	0	-76.6715
	chr1	13548249	0	0	-69.765
	chr1	13548259	0	0	-39.9507
	chr1	13548264	0	0	-55.4889
	chr1	13548278	0	0	-65.7182
	chr1	13548286	0	0	-61.327
	chr1	13548298	0	0	-53.2778
	chr1	13548301	0	0	-52.8025
	chr1	13548327	0	0	-52.8627
	chr1	13548339	0	0	-57.4311
	chr1	13548370	0	0	-55.6363
	chr1	13548522	3.8175e-12	1.83931e-12	-34.3804
	chr1	13548541	0	0	-57.9542
	chr1	13548542	0	0	-41.4848
	chr1	13548549	0	0	-52.9088
	chr1	13548550	0	0	-46.8852
	chr1	13548570	0	0	-58.4706
	chr1	13548576	0	0	-71.7568
	chr1	13548587	0	0	-34.0687
	chr1	13548606	0	0	-76.5196
	chr1	13548609	0	0	-62.5408
	chr1	13548618	0	0	-74.7959
	chr1	13548792	0	0	-68.1491
	chr1	13548836	0	0	-70.7003
	chr1	13548856	0	0	-72.7432
	chr1	13548867	0	0	-78.3633
	chr1	13548872	0	0	-65.3571
	chr1	13548874	0	0	-58.4034
	chr1	13548877	0	0	-83.8349
	chr1	13549063	0	0	-65.2757
	chr1	13549066	0	0	-56.1719
	chr1	13549084	0	0	-66.1035
	chr1	13549091	0	0	-59.6472
	chr1	13549395	0	0	-54.6595
	chr1	13549811	0	0	-56.5937
	chr1	13549828	1.32117e-14	6.84743e-15	-45.4521
	chr1	13549957	0	0	-76.5756
	chr1	13549976	0	0	-82.2368
	chr1	13550029	0	0	-64.0918
	chr1	13550036	0	0	-51.5017
	chr1	13550060	0	0	-51.152
	chr1	13550128	0	0	-41.7938
	chr1	13550140	0	0	-56.2834
	chr1	13550157	0	0	-67.2253
	chr1	13550163	0	0	-76.8481
	chr1	13551028	0	0	-67.7162
	chr1	13551119	0	0	-50.577
	chr1	13551131	0	0	-58.1943
	chr1	13551138	0	0	-60.0787
	chr1	13551160	0	0	-77.8664
	chr1	13551168	0	0	-73.3658
	chr1	13551183	1.11022e-16	6.11765e-17	-49.9726
	chr1	13551217	0	0	-52.3537
	chr1	13551246	0	0	-45.2824
	chr1	13551250	0	0	-40.6615
	chr1	13551258	0	0	-64.478
	chr1	13551289	0	0	-53.9602
	chr1	13551301	0	0	-71.49
	chr1	13551382	8.21565e-15	4.28489e-15	-36.131
	chr1	13551399	2.356e-12	1.14241e-12	-38.6776
	chr1	13551461	6.66134e-16	3.59211e-16	-44.6689
	chr1	13551469	0	0	-48.1226
	chr1	13551488	0	0	-63.3271
	chr1	13551489	0	0	-61.7406
	chr1	13551494	0	0	-71.6904
	chr1	13551495	0	0	-71.7403
	chr1	13551505	0	0	-42.0651
	chr1	13551506	0	0	-40.7364
	chr1	13551517	0	0	-67.8104
	chr1	13551518	0	0	-70.5676
	chr1	13551524	0	0	-74.9308
	chr1	13551527	0	0	-75.7695
	chr1	13551536	0	0	-74.4455
	chr1	13551543	0	0	-73.2531
	chr1	13551546	0	0	-75.9239
	chr1	13551599	0	0	-70.88
	chr1	13551606	0	0	-47.6965
	chr1	13551630	0	0	-57.6055
	chr1	13551698	3.33067e-15	1.75791e-15	-40.3035
	chr1	13551710	0	0	-66.4058
	chr1	13551727	0	0	-61.4726
	chr1	13551733	0	0	-78.407
	chr1	13551755	0	0	-77.5953
	chr1	13551775	0	0	-57.1213
	chr1	13551786	0	0	-70.421
	chr1	13551791	0	0	-62.1205
	chr1	13551793	0	0	-57.4642
	chr1	13552591	0	0	-39.2572
	chr1	13552631	0	0	-76.3325
	chr1	13552870	0	0	-69.8243
	chr1	13552875	0	0	-63.8596
	chr1	16979148	0	0	36.5937
	chr1	16979314	0	0	61.9326
	chr1	17403602	0	0	-51.1391
	chr1	21535522	8.47211e-13	4.1591e-13	-37.9984
	chr1	21931610	0	0	-69.6321
	chr1	21931867	0	0	-33.5455
	chr1	21931897	0	0	-60.795
	chr1	21932131	0	0	-57.0946
	chr1	21932144	7.21645e-15	3.76977e-15	-40.0837
	chr1	21932154	0	0	-52.3619
	chr1	21932155	0	0	-64.3685
	chr1	21932165	0	0	-52.1333
	chr1	26484276	1.47406e-06	5.99133e-07	-31.2903
	chr1	26490602	2.66672e-08	1.14865e-08	-33.467
	chr1	29209814	0	0	-52.9815
	chr1	29209818	0	0	-64.5626
	chr1	29209848	0	0	-70.3095
	chr1	29209855	0	0	-54.1196
	chr1	29209868	0	0	-53.8163
	chr1	29209879	0	0	-64.4828
	chr1	29209890	0	0	-57.5932
	chr1	29209915	0	0	-50.5059
	chr1	29209955	2.22045e-14	1.14266e-14	-36.6663
	chr1	29209959	3.33067e-16	1.81278e-16	-39.2237
	chr1	29209985	0	0	-63.9685
	chr1	29210045	1.11022e-16	6.11765e-17	-54.5767
	chr1	29318364	0	0	-62.1254
	chr1	29318378	0	0	-59.0639
	chr1	29318399	5.55112e-16	3.00105e-16	-50
	chr1	29318533	0	0	-76.8717
	chr1	29318539	0	0	-63.1845
	chr1	29318542	0	0	-79.8523
	chr1	29318553	0	0	-63.1033
	chr1	29318571	0	0	-84.0699
	chr1	29318602	1.11022e-16	6.11765e-17	-63.847
	chr1	29318616	0	0	-66.4193
	chr1	29318620	2.22045e-16	1.2147e-16	-62.4403
	chr1	29318626	6.91669e-14	3.50793e-14	-56.9192
	chr1	29318633	0	0	-83.6271
	chr1	29318645	0	0	-64.3591
	chr1	29319135	0	0	-61.8283
	chr1	29319173	0	0	-45.3415
	chr1	29319200	0	0	-59.6391
	chr1	29319217	0	0	-65.7398
	chr1	29319222	0	0	-69.8564
	chr1	29319243	0	0	-49.5114
	chr1	29319260	0	0	-57.2536
	chr1	29319268	0	0	-30.0836
	chr1	29319290	0	0	-72.0965
	chr1	29319382	0	0	-51.6637
	chr1	29319394	0	0	-50.0317
	chr1	29319420	0	0	-57.5886
	chr1	29319423	0	0	-65.5388
	chr1	29319435	0	0	-69.8882
	chr1	29319443	0	0	-66.2745
	chr1	30299242	3.25836e-10	1.48501e-10	41.1134
	chr1	30299262	3.33067e-16	1.81278e-16	-48.8636
	chr1	30418249	1.11022e-15	5.94511e-16	-53.4483
	chr1	30419780	5.4956e-14	2.79387e-14	-51.3333
	chr1	30420207	3.06902e-06	1.23315e-06	-30.1262
	chr1	34830630	0	0	-59.2857
	chr1	34830637	0	0	-60.1159
	chr1	34830677	0	0	-64.7241
	chr1	34830694	0	0	-60.4271
	chr1	34830701	0	0	-52.0187
	chr1	34830705	0	0	-64.6012
	chr1	34830736	0	0	-73.2766
	chr1	34830743	0	0	-52.3762
	chr1	34830756	0	0	-46.8084
	chr1	34830767	0	0	-64.9064
	chr1	34830778	0	0	-60.7854
	chr1	34830803	0	0	-53.9386
	chr1	34830843	1.22125e-15	6.532e-16	-39.2485
	chr1	34830874	0	0	-63.1212
	chr1	34830934	5.55112e-16	3.00105e-16	-48.7819
	chr1	34831043	0	0	-70.3718
	chr1	34831166	0	0	-66.818
	chr1	34831436	0	0	-83.5417
	chr1	34831623	0	0	-64.6965
	chr1	34831626	0	0	-68.3711
	chr1	34831633	0	0	-43.1198
	chr1	34831655	0	0	-70.6463
	chr1	34831661	0	0	-59.4184
	chr1	34831681	0	0	-41.3541
	chr1	34831689	0	0	-43.3601
	chr1	34832087	0	0	-69.6936
	chr1	34832147	0	0	-65.0457
	chr1	34832158	0	0	-66.8453
	chr1	34832183	0	0	-50.307
	chr1	34832223	5.91527e-13	2.91732e-13	-33.9278
	chr1	34832227	1.41667e-11	6.71143e-12	-32.3494
	chr1	34832253	0	0	-57.9767
	chr1	34922123	7.32153e-10	3.30229e-10	-43.7004
	chr1	34922125	0	0	-69.2046
	chr1	34922137	0	0	-68.7179
	chr1	34922163	1.29896e-14	6.7343e-15	-41.7732
	chr1	34922168	0	0	-71.426
	chr1	34922187	0	0	-71.4793
	chr1	34922199	0	0	-76.8951
	chr1	34922229	0	0	-48.882
	chr1	34922308	0	0	-53.9216
	chr1	34922539	1.11022e-16	6.11765e-17	-48.7387
	chr1	34922546	0	0	-76.0865
	chr1	34922563	0	0	-67.1188
	chr1	34922592	0	0	-50.5888
	chr1	34922604	0	0	-59.8468
	chr1	34922611	0	0	-57.5269
	chr1	34922633	0	0	-72.262
	chr1	34922641	0	0	-59.09
	chr1	34923338	0	0	-56.2008
	chr1	34923340	0	0	-65.8943
	chr1	34923350	0	0	-58.272
	chr1	34923368	0	0	-61.9588
	chr1	34923385	0	0	-77.5253
	chr1	34923391	0	0	-73.4546
	chr1	34923402	0	0	-75.1763
	chr1	34923414	0	0	-76.1654
	chr1	34923418	0	0	-56.7301
	chr1	34923421	0	0	-54.3731
	chr1	34923434	0	0	-63.4498
	chr1	34923444	0	0	-69.9285
	chr1	34923451	0	0	-72.3383
	chr1	34923454	0	0	-73.9067
	chr1	34923457	0	0	-51.8685
	chr1	34923564	5.47451e-13	2.70249e-13	-38.3188
	chr1	41855732	3.88101e-05	1.48748e-05	30.0909
	chr1	44535595	3.08956e-10	1.40905e-10	-52.6122
	chr1	45143316	0	0	-63.7214
	chr1	45143323	0	0	-66.0439
	chr1	45143481	6.7295e-09	2.95112e-09	-33.774
	chr1	45143482	1.47538e-12	7.19469e-13	-38.0556
	chr1	45143498	0	0	-59.359
	chr1	45143499	0	0	-57.2666
	chr1	45143524	0	0	-51.6966
	chr1	45143541	0	0	-68.9752
	chr1	45143549	0	0	-53.8788
	chr1	45143550	0	0	-48.4951
	chr1	45143559	0	0	-59.1392
	chr1	45143581	0	0	-56.6164
	chr1	45143702	0	0	-67.7284
	chr1	45143703	0	0	-59.7325
	chr1	45143717	4.44089e-16	2.40867e-16	-56.017
	chr1	45143718	0	0	-56.9504
	chr1	45143725	0	0	-70.4142
	chr1	45143726	0	0	-62.7606
	chr1	45143745	0	0	-48.0909
	chr1	45143755	0	0	-48.3733
	chr1	45143763	0	0	-66.5165
	chr1	45143785	0	0	-61.855
	chr1	45143792	0	0	-66.2376
	chr1	45143804	0	0	-69.3907
	chr1	45143833	0	0	-56.9458
	chr1	45143850	0	0	-64.6791
	chr1	45143958	0	0	-60.1168
	chr1	45144209	0	0	-76.0302
	chr1	45144228	0	0	-67.1475
	chr1	45144233	6.66134e-16	3.59211e-16	-45.0429
	chr1	45144361	0	0	-67.8487
	chr1	45144374	0	0	-56.8462
	chr1	45144377	0	0	-57.6843
	chr1	45144381	0	0	-70.8376
	chr1	45144393	0	0	-81.917
	chr1	45144613	0	0	-55.1837
	chr1	45144854	0	0	-45.6046
	chr1	45144862	0	0	-49.5441
	chr1	45145095	0	0	-39.2971
	chr1	45145103	0	0	-64.3426
	chr1	45145906	0	0	-82.8869
	chr1	45145909	0	0	-64.3772
	chr1	45145911	0	0	-70.4261
	chr1	45145916	0	0	-76.3903
	chr1	45145927	0	0	-61.2004
	chr1	45145947	0	0	-71.298
	chr1	45145990	0	0	-65.6568
	chr1	45146002	2.42029e-14	1.24405e-14	-39.7848
	chr1	45728940	0	0	-64.0943
	chr1	45728942	0	0	-65.7095
	chr1	45729843	1.07039e-08	4.66579e-09	-32.9121
	chr1	45730079	0	0	-77.7936
	chr1	45730087	0	0	-68.4524
	chr1	45730097	0	0	-59.2148
	chr1	45730116	0	0	-70.4312
	chr1	45730124	1.11022e-16	6.11765e-17	-60.0549
	chr1	45730139	1.60094e-13	8.03306e-14	-53.2461
	chr1	45730147	1.45661e-13	7.31632e-14	-52.6114
	chr1	45730165	2.57044e-09	1.1412e-09	-45.7609
	chr1	45730673	0	0	-78.7879
	chr1	45730693	0	0	-50.9042
	chr1	45730704	0	0	-77.9533
	chr1	45730709	0	0	-70.1517
	chr1	45730711	0	0	-62.3967
	chr1	45732289	0	0	-75.0642
	chr1	45732296	0	0	-74.327
	chr1	45732299	0	0	-65.9203
	chr1	45732302	0	0	-57.1317
	chr1	45732320	0	0	-63.1811
	chr1	45732327	0	0	-58.313
	chr1	45732613	0	0	-51.9264
	chr1	45733142	0	0	-66.0584
	chr1	45733159	0	0	-50.4248
	chr1	45733186	0	0	-59.2131
	chr1	45733335	3.33067e-16	1.81278e-16	-32.7855
	chr1	45733348	0	0	-62.7852
	chr1	45734108	0	0	-51.5106
	chr1	45734119	0	0	-57.3597
	chr1	45734130	0	0	-42.2655
	chr1	45734143	0	0	-55.8723
	chr1	45734150	0	0	-50.887
	chr1	45734152	2.3026e-13	1.15002e-13	-41.8679
	chr1	45734180	0	0	-66.7756
	chr1	45734184	1.78635e-13	8.95187e-14	-38.0251
	chr1	45734191	0	0	-65.601
	chr1	45734208	0	0	-61.1864
	chr1	45734237	0	0	-58.3069
	chr1	45734249	0	0	-64.0188
	chr1	45734722	0	0	-53.7139
	chr1	45735311	0	0	-55.8586
	chr1	45735324	0	0	-60.6144
	chr1	45735331	0	0	-66.2797
	chr1	45735361	0	0	-61.4263
	chr1	45735365	1.55431e-15	8.28812e-16	-35.4927
	chr1	45735366	1.64979e-10	7.57944e-11	-40.1974
	chr1	45735390	0	0	-62.6905
	chr1	45735419	0	0	-68.6508
	chr1	45735431	0	0	-72.5759
	chr1	45735438	0	0	-75.2999
	chr1	45735460	0	0	-69.898
	chr1	45735468	0	0	-63.733
	chr1	45735478	0	0	-47.2309
	chr1	45735497	0	0	-64.2526
	chr1	45735505	0	0	-76.5451
	chr1	45735639	0	0	-55.2887
	chr1	45735897	0	0	-70.5527
	chr1	45735898	0	0	-68.2102
	chr1	45735904	0	0	-53.6864
	chr1	45735905	0	0	-58.736
	chr1	45735929	0	0	-51.2663
	chr1	45736008	0	0	-64.797
	chr1	45736025	0	0	-58.3099
	chr1	45736031	0	0	-73.9799
	chr1	45736052	0	0	-73.9227
	chr1	45736319	0	0	-71.4069
	chr1	45736331	0	0	-71.0823
	chr1	45736348	0	0	-57.0354
	chr1	45736350	0	0	-72.7708
	chr1	45736362	0	0	-75.1613
	chr1	45736393	0	0	-74.4689
	chr1	45736412	0	0	-72.3686
	chr1	45736413	0	0	-73.9614
	chr1	45736425	0	0	-73.441
	chr1	45736455	0	0	-46.0756
	chr1	45736534	0	0	-53.2179
	chr1	45737457	0	0	-57.3805
	chr1	45737468	0	0	-66.3482
	chr1	46505661	0	0	80.4779
	chr1	53167052	0	0	82.446
	chr1	57219139	0	0	-71.2039
	chr1	57219145	0	0	-46.6426
	chr1	57219164	0	0	-60.7018
	chr1	57219172	0	0	-61.8666
	chr1	57219208	0	0	-65.3741
	chr1	57219213	0	0	-79.4203
	chr1	57219543	0	0	-65.6806
	chr1	57219560	0	0	-67.2308
	chr1	57219567	0	0	-48.8968
	chr1	57219571	0	0	-61.2214
	chr1	57219602	0	0	-75.0916
	chr1	57219609	0	0	-46.4567
	chr1	57219622	0	0	-44.7866
	chr1	57219633	0	0	-66.6433
	chr1	57219669	0	0	-56.257
	chr1	57219709	8.32667e-15	4.34232e-15	-38.7911
	chr1	57219713	6.78946e-12	3.24726e-12	-33.9683
	chr1	57219739	0	0	-60.6924
	chr1	57219799	2.44249e-15	1.29441e-15	-44.0739
	chr1	57220139	0	0	-70.2074
	chr1	57220652	0	0	-72.7963
	chr1	57221313	0	0	-67.0006
	chr1	57221318	0	0	-43.208
	chr1	57221344	0	0	-73.4618
	chr1	57221423	0	0	-57.2479
	chr1	57221426	0	0	-64.5391
	chr1	57221429	0	0	-70.3386
	chr1	57221436	0	0	-73.1311
	chr1	57221446	0	0	-58.0734
	chr1	57221939	0	0	-57.625
	chr1	57221947	0	0	-54.0955
	chr1	57223779	0	0	-47.1979
	chr1	57442224	0	0	-65.9874
	chr1	57442265	0	0	-64.1078
	chr1	57442282	0	0	-71.0431
	chr1	57442293	0	0	-66.7056
	chr1	57442330	0	0	-49.8128
	chr1	57442343	0	0	-49.1059
	chr1	57442354	0	0	-59.2591
	chr1	57442365	0	0	-53.2013
	chr1	57442390	0	0	-55.1592
	chr1	57442600	0	0	-42.092
	chr1	57442906	0	0	-68.3579
	chr1	57442960	0	0	-76.0055
	chr1	57442963	0	0	-59.6243
	chr1	57442965	0	0	-60.8473
	chr1	57442970	0	0	-75.7858
	chr1	57443497	0	0	-55.3411
	chr1	57443505	1.11022e-16	6.11765e-17	-44.9495
	chr1	57443509	0	0	-54.3801
	chr1	57443527	0	0	-58.0688
	chr1	57443719	0	0	-66.5
	chr1	57443720	0	0	-64.7826
	chr1	57444025	0	0	-62.1861
	chr1	57444037	0	0	-65.9624
	chr1	57444057	0	0	-69.7234
	chr1	57444062	0	0	-48.2174
	chr1	57444088	0	0	-69.0942
	chr1	57444100	0	0	-70.1058
	chr1	57444102	0	0	-52.4212
	chr1	57445241	0	0	-62.5908
	chr1	57445405	0	0	-77.5431
	chr1	57445408	0	0	-76.9594
	chr1	57445415	0	0	-81.8978
	chr1	57445424	0	0	-81.3203
	chr1	57445427	0	0	-86.1921
	chr1	57446777	0	0	-76.7196
	chr1	57446780	0	0	-83.762
	chr1	57446787	0	0	-79.9708
	chr1	57446796	0	0	-77.3352
	chr1	57446799	0	0	-77.0222
	chr1	57446806	0	0	-71.8957
	chr1	57446818	0	0	-44.2928
	chr1	57446829	0	0	-72.964
	chr1	57446835	0	0	-62.3203
	chr1	57446855	0	0	-37.0148
	chr1	57446863	0	0	-48.8564
	chr1	57446882	0	0	-32.7586
	chr1	57446899	0	0	-61.4458
	chr1	57446925	0	0	-49.0358
	chr1	57446942	0	0	-63.7618
	chr1	57447155	0	0	-62.2126
	chr1	57447163	0	0	-67.7061
	chr1	57447359	0	0	-52.4962
	chr1	57447725	0	0	-77.8257
	chr1	57447732	0	0	-73.5076
	chr1	57447762	0	0	-54.3831
	chr1	57447782	1.51313e-09	6.76211e-10	-34.9116
	chr1	57447790	0	0	-48.4938
	chr1	57447809	4.47864e-13	2.21665e-13	-35.8245
	chr1	57447826	0	0	-61.586
	chr1	57447852	0	0	-55.0982
	chr1	57447869	0	0	-70.5128
	chr1	57447909	0	0	-61.2701
	chr1	57448628	0	0	-74.015
	chr1	57448629	0	0	-74.1093
	chr1	57448641	0	0	-67.1096
	chr1	57448648	0	0	-67.8653
	chr1	57448666	0	0	-58.7831
	chr1	57448669	0	0	-58.9835
	chr1	57448672	0	0	-73.9786
	chr1	57448679	0	0	-67.2382
	chr1	57448689	0	0	-60.1246
	chr1	57449823	0	0	-57.9578
	chr1	57449834	0	0	-59.5736
	chr1	57449931	0	0	-52.623
	chr1	57450528	1.31452e-11	6.23315e-12	-36.7708
	chr1	57450596	0	0	-48.5808
	chr1	57450620	0	0	-53.7851
	chr1	57450627	0	0	-74.8523
	chr1	57450699	0	0	-82.8756
	chr1	57450702	0	0	-75.4507
	chr1	57450708	0	0	-65.2772
	chr1	57450709	0	0	-71.0362
	chr1	57451681	0	0	-59.1403
	chr1	57451693	0	0	-73.8754
	chr1	57451705	0	0	-77.658
	chr1	57451712	0	0	-66.0143
	chr1	57451724	0	0	-72.7817
	chr1	57451736	0	0	-61.933
	chr1	57451762	6.66134e-15	3.48306e-15	-42.0164
	chr1	57451767	0	0	-67.8105
	chr1	57451798	0	0	-66.7932
	chr1	57451828	0	0	-47.7013
	chr1	57452605	0	0	-66.3102
	chr1	57452612	0	0	-76.8584
	chr1	57452615	0	0	-74.8598
	chr1	57452634	0	0	-73.0022
	chr1	57452687	0	0	-68.485
	chr1	57452694	2.02061e-14	1.04115e-14	-52.8833
	chr1	57452718	1.11022e-16	6.11765e-17	-60.7086
	chr1	57453685	0	0	-81.8599
	chr1	57453690	0	0	-60.2822
	chr1	57453695	0	0	-74.0204
	chr1	57453706	0	0	-57.371
	chr1	57453726	0	0	-78.7179
	chr1	57453934	0	0	-79.6419
	chr1	57453937	0	0	-73.752
	chr1	57453944	0	0	-76.9886
	chr1	57453953	0	0	-80.3972
	chr1	57453956	0	0	-83.0423
	chr1	57453963	0	0	-78.0804
	chr1	57453975	1.11022e-16	6.11765e-17	-45.1948
	chr1	57453986	0	0	-73.274
	chr1	57453992	0	0	-60.0826
	chr1	57454012	4.29101e-13	2.12549e-13	-43.3002
	chr1	57454020	0	0	-48.7952
	chr1	57454082	5.69209e-11	2.64842e-11	-47.5841
	chr1	57454099	0	0	-71.2841
	chr1	57454107	4.91273e-11	2.29026e-11	-47.5
	chr1	57454117	3.16067e-10	1.44113e-10	-47.5465
	chr1	57454118	0	0	-55.8941
	chr1	57454140	0	0	-59.9627
	chr1	57454977	0	0	-53.8014
	chr1	57455113	0	0	-79.2662
	chr1	57455139	0	0	-52.2811
	chr1	57455147	0	0	-57.3345
	chr1	57455226	0	0	-71.2325
	chr1	57455244	0	0	-58.583
	chr1	57455266	0	0	-59.1825
	chr1	57455360	0	0	-54.5607
	chr1	57455379	0	0	-50.3213
	chr1	57455387	0	0	-67.0662
	chr1	57455402	0	0	-66.6667
	chr1	57455410	0	0	-63.2839
	chr1	57457437	0	0	-61.8296
	chr1	57457445	1.61913e-09	7.22887e-10	-33.7848
	chr1	57457467	1.23855e-10	5.70912e-11	-38.8691
	chr1	57457475	8.54872e-15	4.45675e-15	-55.1795
	chr1	57457490	0	0	-71.9894
	chr1	57457498	0	0	-74.8892
	chr1	57457517	2.65931e-07	1.10906e-07	-36.3212
	chr1	57457618	0	0	-61.4751
	chr1	57457619	0	0	-59.5115
	chr1	57457629	0	0	-74.141
	chr1	57457659	0	0	-70.0323
	chr1	57457666	0	0	-60.8292
	chr1	57457679	0	0	-57.1695
	chr1	57457690	0	0	-61.1139
	chr1	57457701	0	0	-56.839
	chr1	57457726	0	0	-56.2368
	chr1	57458027	0	0	-65.8682
	chr1	57459495	0	0	-58.3333
	chr1	57459525	0	0	-62.3345
	chr1	57459532	0	0	-72.5697
	chr1	57459602	0	0	-80.6129
	chr1	57459632	0	0	-64.4628
	chr1	57461138	0	0	-51.9832
	chr1	57461146	0	0	-66.1486
	chr1	57461642	0	0	-75.7995
	chr1	57461647	1.4988e-13	7.52544e-14	-49.4722
	chr1	57461672	0	0	-74.4285
	chr1	57461684	0	0	-74.6744
	chr1	57461685	0	0	-73.0996
	chr1	57461686	0	0	-56.6472
	chr1	57461696	0	0	-62.4716
	chr1	57461715	0	0	-80.0677
	chr1	57461727	0	0	-59.2182
	chr1	57461734	0	0	-70.0215
	chr1	57461735	0	0	-66.6507
	chr1	57461753	0	0	-55.049
	chr1	57461860	0	0	-58.1152
	chr1	57461861	0	0	-60.5079
	chr1	57461871	0	0	-76.8027
	chr1	57461873	0	0	-63.798
	chr1	57461888	0	0	-69.8611
	chr1	57462640	0	0	-77.3229
	chr1	57462661	0	0	-80.8755
	chr1	57462667	0	0	-62.6984
	chr1	57462684	0	0	-56.0895
	chr1	57462685	0	0	-58.9234
	chr1	57462696	0	0	-41.1385
	chr1	57462697	2.22045e-16	1.2147e-16	-38.3645
	chr1	57462996	0	0	-57.9293
	chr1	57463054	0	0	-72.0698
	chr1	57464157	0	0	-79.663
	chr1	57464790	0	0	-69.0073
	chr1	57464798	0	0	-67.1168
	chr1	57464808	0	0	-49.3618
	chr1	57464877	2.22045e-16	1.2147e-16	-43.7819
	chr1	57464881	0	0	-35.6107
	chr1	57465155	0	0	-78.032
	chr1	57465158	0	0	-78.8392
	chr1	57466104	7.77156e-16	4.18183e-16	-57.0219
	chr1	57466130	1.11022e-16	6.11765e-17	-49.4322
	chr1	57466993	0	0	-59.0083
	chr1	57466996	0	0	-56.5853
	chr1	57467000	0	0	-77.7286
	chr1	57467012	0	0	-69.287
	chr1	57467023	0	0	-76.889
	chr1	57467029	0	0	-75.2088
	chr1	57467145	0	0	-81.01
	chr1	57467148	0	0	-68.7415
	chr1	57467150	0	0	-58.2094
	chr1	57467155	0	0	-75.1396
	chr1	57467166	0	0	-57.947
	chr1	57467186	0	0	-74.153
	chr1	57467187	0	0	-74.0023
	chr1	57468482	0	0	-67.132
	chr1	57468489	2.91354e-11	1.36731e-11	-32.775
	chr1	57468554	0	0	-63.7472
	chr1	57468565	0	0	-49.879
	chr1	57468590	0	0	-51.3765
	chr1	57469007	0	0	-67.9142
	chr1	57469010	0	0	-50.6041
	chr1	57469014	0	0	-74.6446
	chr1	57469026	0	0	-79.9646
	chr1	57469037	0	0	-75.0166
	chr1	57469043	0	0	-75.5051
	chr1	57469059	0	0	-67.0234
	chr1	57469060	0	0	-66.6997
	chr1	57469088	0	0	-65.1639
	chr1	57469090	7.81708e-13	3.84164e-13	-51.6467
	chr1	57469105	0	0	-65.48
	chr1	57469582	0	0	-56.3817
	chr1	57469745	0	0	-73.3165
	chr1	57469746	0	0	-82.7191
	chr1	57469755	0	0	-75.312
	chr1	57469764	0	0	-79.2138
	chr1	57469775	0	0	-67.0531
	chr1	57469787	0	0	-39.4697
	chr1	57469798	0	0	-80.6101
	chr1	57469804	0	0	-62.0417
	chr1	57469824	0	0	-53.114
	chr1	57469832	0	0	-54.119
	chr1	57469851	0	0	-48.1481
	chr1	57469868	0	0	-57.4794
	chr1	57469894	0	0	-59.5608
	chr1	57469911	0	0	-66.0232
	chr1	57469919	1.56541e-14	8.09542e-15	-43.3381
	chr1	57469929	0	0	-52.3329
	chr1	57469951	0	0	-63.9467
	chr1	57470458	3.33067e-16	1.81278e-16	-42.2131
	chr1	57470537	0	0	-42.8953
	chr1	57470579	0	0	-77.0212
	chr1	57470598	0	0	-66.3908
	chr1	57470603	0	0	-43.8861
	chr1	57470629	0	0	-64.9508
	chr1	57470641	0	0	-77.2202
	chr1	57470643	0	0	-48.8008
	chr1	57470653	0	0	-69.3537
	chr1	57470660	0	0	-74.6562
	chr1	57471386	0	0	-62.2947
	chr1	57472350	0	0	-57.0263
	chr1	57472357	0	0	-67.2085
	chr1	57472410	0	0	-81.0449
	chr1	57472413	0	0	-80.3802
	chr1	57472420	0	0	-73.5405
	chr1	57472429	0	0	-71.6667
	chr1	57472432	0	0	-82.4567
	chr1	57472439	0	0	-70.9571
	chr1	57472451	0	0	-43.408
	chr1	57472462	0	0	-72.1035
	chr1	57472468	0	0	-54.8095
	chr1	57472488	4.17022e-12	2.00695e-12	-39.3335
	chr1	57472496	0	0	-61.4543
	chr1	57474206	0	0	-65.5288
	chr1	57474230	0	0	-57.1478
	chr1	57474237	0	0	-73.6504
	chr1	57474291	0	0	-73.9166
	chr1	57474294	0	0	-83.4404
	chr1	57474301	0	0	-70.0664
	chr1	57474310	0	0	-67.1753
	chr1	57474313	0	0	-77.9866
	chr1	57474320	0	0	-71.4286
	chr1	57474332	0	0	-36.8239
	chr1	57474343	0	0	-74.9407
	chr1	57474349	0	0	-57.7512
	chr1	57474376	0	0	-40.637
	chr1	57474377	0	0	-40.2483
	chr1	57474395	9.76996e-15	5.08421e-15	-32.4061
	chr1	57474396	0	0	-33.227
	chr1	57474412	0	0	-61.2894
	chr1	57474413	0	0	-62.4341
	chr1	57474438	0	0	-61.4495
	chr1	57474439	0	0	-45.283
	chr1	57474456	0	0	-67.5714
	chr1	57474464	0	0	-46.7283
	chr1	57474474	0	0	-58.2617
	chr1	57474496	0	0	-60.7679
	chr1	57474548	1.43311e-11	6.78857e-12	-35.0743
	chr1	57474579	0	0	-58.2247
	chr1	57474587	0	0	-37.5686
	chr1	57474591	0	0	-50.146
	chr1	57474608	0	0	-51.1132
	chr1	57474616	0	0	-63.0597
	chr1	57474631	0	0	-60.9938
	chr1	57474639	0	0	-59.5489
	chr1	57474658	0	0	-50.6488
	chr1	57474668	0	0	-49.4757
	chr1	57474676	0	0	-69.5721
	chr1	57474698	0	0	-61.789
	chr1	57474705	0	0	-54.6557
	chr1	57474717	0	0	-63.0169
	chr1	57474746	0	0	-63.5352
	chr1	57474763	0	0	-69.5419
	chr1	57474767	0	0	-53.736
	chr1	57474770	0	0	-44.7688
	chr1	57474774	0	0	-67.9235
	chr1	57475499	0	0	-85.4915
	chr1	57475505	0	0	-75.6266
	chr1	57475522	0	0	-60.1723
	chr1	57475534	9.87432e-13	4.83879e-13	-40.6492
	chr1	57475602	0	0	-58.0451
	chr1	57475626	0	0	-50.3298
	chr1	57475627	1.77636e-15	9.4558e-16	-50.112
	chr1	57475634	0	0	-65.2632
	chr1	57475687	0	0	-73.4623
	chr1	57475690	0	0	-79.0491
	chr1	57475792	2.18159e-13	1.0904e-13	-39.0522
	chr1	57475809	0	0	-67.9132
	chr1	57475835	0	0	-63.9088
	chr1	57475852	0	0	-68.4689
	chr1	57475860	0	0	-48.7396
	chr1	57475870	0	0	-54.5199
	chr1	57475892	0	0	-54.836
	chr1	57475935	0	0	-47.9961
	chr1	57475944	0	0	-49.3649
	chr1	57475975	0	0	-65.0635
	chr1	57475983	0	0	-55.3121
	chr1	57476013	0	0	-63.8028
	chr1	57476102	0	0	-66.2276
	chr1	57476143	0	0	-63.2668
	chr1	57476159	0	0	-80.2606
	chr1	57476160	0	0	-69.2258
	chr1	57476166	0	0	-42.6474
	chr1	57476170	0	0	-59.7781
	chr1	57476171	0	0	-73.1687
	chr1	57476208	0	0	-56.6806
	chr1	57476221	0	0	-40.0917
	chr1	57476232	0	0	-58.3784
	chr1	57476243	0	0	-60.601
	chr1	57476268	0	0	-46.3942
	chr1	57476337	0	0	-54.6684
	chr1	57476398	0	0	-49.2712
	chr1	57476477	0	0	-48.1001
	chr1	57476507	0	0	-72.4195
	chr1	57476519	0	0	-72.6936
	chr1	57476538	0	0	-65.3524
	chr1	57476543	0	0	-48.4848
	chr1	57476569	0	0	-79.7461
	chr1	57476581	0	0	-70.3661
	chr1	57476583	0	0	-49.1712
	chr1	57476593	0	0	-65.558
	chr1	57476600	0	0	-75.2019
	chr1	57476612	0	0	-82.5818
	chr1	57476624	0	0	-62.5462
	chr1	57476631	0	0	-67.6497
	chr1	57476649	0	0	-57.2705
	chr1	57476652	0	0	-67.1329
	chr1	57476655	0	0	-69.2664
	chr1	57476662	0	0	-70.5433
	chr1	57476671	0	0	-54.3297
	chr1	57476672	0	0	-60.0965
	chr1	57476684	0	0	-57.4355
	chr1	57476685	0	0	-52.3701
	chr1	57476687	0	0	-49.2857
	chr1	57476688	0	0	-58.9079
	chr1	57476691	0	0	-73.9414
	chr1	57476692	0	0	-74.4311
	chr1	57476703	0	0	-79.5442
	chr1	57476720	0	0	-74.3931
	chr1	57476766	0	0	-63.5815
	chr1	57476768	0	0	-55.6671
	chr1	57476783	0	0	-69.0769
	chr1	57476837	0	0	-79.7067
	chr1	57476840	0	0	-59.6726
	chr1	57476842	0	0	-64.4442
	chr1	57476847	0	0	-71.4321
	chr1	57476858	0	0	-57.1369
	chr1	57476878	0	0	-74.9312
	chr1	57476899	0	0	-87.3138
	chr1	57476905	0	0	-68.7115
	chr1	57476922	0	0	-59.7832
	chr1	57477394	0	0	-70.8547
	chr1	57477404	0	0	-61.1985
	chr1	57477427	0	0	-78.4503
	chr1	57477433	0	0	-54.0404
	chr1	57477579	0	0	-56.5931
	chr1	57477631	0	0	-32.4717
	chr1	57478085	1.11022e-16	6.11765e-17	-42.2358
	chr1	57478165	1.11022e-16	6.11765e-17	-36.6803
	chr1	57478195	0	0	-73.9449
	chr1	57478734	0	0	-67.1992
	chr1	57478742	0	0	-49.2633
	chr1	57479136	0	0	-65.7899
	chr1	57480097	0	0	-67.8654
	chr1	57480105	0	0	-62.065
	chr1	57480115	1.78428e-10	8.18944e-11	-36.4912
	chr1	57481020	0	0	-67.607
	chr1	57481043	0	0	-53.23
	chr1	57481278	0	0	-73.1848
	chr1	57481279	0	0	-72.7561
	chr1	57481285	0	0	-55.2391
	chr1	57481286	0	0	-50.2275
	chr1	57481377	5.9952e-15	3.14017e-15	-37.9878
	chr1	57481389	0	0	-54.9368
	chr1	57481406	0	0	-63.3251
	chr1	57481412	0	0	-74.8976
	chr1	57481433	0	0	-65.0631
	chr1	57481453	0	0	-57.2153
	chr1	57481464	0	0	-67.3717
	chr1	57481469	0	0	-64.3553
	chr1	57481471	0	0	-58.8745
	chr1	57481474	0	0	-83.7641
	chr1	57481528	0	0	-70.0048
	chr1	57481543	0	0	-57.4157
	chr1	57481914	0	0	-48.5529
	chr1	57481974	0	0	-54.1882
	chr1	57482369	1.66533e-15	8.87121e-16	-31.6442
	chr1	57482420	0	0	-56.5439
	chr1	57482477	0	0	-59.7506
	chr1	57482503	0	0	-55.1511
	chr1	57482520	2.96907e-12	1.43548e-12	-39.8266
	chr1	57482539	0	0	-54.7536
	chr1	57482547	1.18794e-13	5.98328e-14	-40.6693
	chr1	57482567	0	0	-60.1716
	chr1	57482568	0	0	-64.6142
	chr1	57482573	0	0	-75.2063
	chr1	57482574	0	0	-72.9156
	chr1	57482584	0	0	-45.7895
	chr1	57482585	0	0	-46.8053
	chr1	57482596	0	0	-78.5924
	chr1	57482597	0	0	-70.7663
	chr1	57482603	0	0	-80.1539
	chr1	57482604	0	0	-77.3679
	chr1	57482606	0	0	-86.7793
	chr1	57482607	0	0	-81.6194
	chr1	57482615	0	0	-78.9386
	chr1	57482616	0	0	-81.4071
	chr1	57482622	0	0	-81.1387
	chr1	57482625	0	0	-83.9348
	chr1	57482678	0	0	-72.6317
	chr1	57482685	0	0	-50.661
	chr1	57482709	0	0	-57.5642
	chr1	57482853	0	0	-67.4856
	chr1	57482864	0	0	-80.7841
	chr1	57482869	0	0	-63.1414
	chr1	57482871	0	0	-62.4413
	chr1	57482874	0	0	-80.5363
	chr1	57483475	0	0	-63.2162
	chr1	57483486	0	0	-50.6134
	chr1	57483763	9.99201e-16	5.35922e-16	-47.7178
	chr1	57483815	0	0	-64.6179
	chr1	57483998	0	0	-77.9201
	chr1	57484001	0	0	-78.0812
	chr1	57484010	0	0	-76.46
	chr1	57484017	0	0	-71.3081
	chr1	57484020	0	0	-81.7094
	chr1	57484448	0	0	-65.2477
	chr1	57484455	0	0	-68.125
	chr1	57484467	0	0	-59.0809
	chr1	57484496	0	0	-56.0374
	chr1	57484513	0	0	-64.971
	chr1	57484524	0	0	-73.2213
	chr1	57484554	0	0	-64.7045
	chr1	57484561	0	0	-55.0696
	chr1	57484871	0	0	-73.9126
	chr1	57484890	0	0	-62.1065
	chr1	57484895	7.11797e-12	3.40189e-12	-36.6667
	chr1	57485118	0	0	-68.0208
	chr1	57485120	0	0	-56.7081
	chr1	57485286	0	0	-45.7801
	chr1	57485287	0	0	-41.778
	chr1	57553613	3.77587e-13	1.87371e-13	-40.6943
	chr1	57553766	0	0	-62.1968
	chr1	57553791	2.57216e-09	1.14195e-09	-36.8506
	chr1	57553920	8.65974e-15	4.51373e-15	-49.3112
	chr1	57553921	1.9762e-14	1.01852e-14	-52.7751
	chr1	57553999	3.41205e-12	1.64646e-12	-39.1405
	chr1	57554031	1.42775e-13	7.17346e-14	-51.1754
	chr1	61604094	0	0	-42.5801
	chr1	61604140	0	0	-47.9445
	chr1	61604163	0	0	-49.7536
	chr1	61604186	2.32592e-13	1.16152e-13	-31.7499
	chr1	61604231	0	0	-38.4735
	chr1	61697997	1.11022e-16	6.11765e-17	-38.8971
	chr1	61698131	7.10543e-15	3.71224e-15	-42.0179
	chr1	61698328	0	0	-49.2954
	chr1	61698512	1.59317e-12	7.76264e-13	-44.3429
	chr1	61698513	2.9976e-15	1.58429e-15	-35.045
	chr1	61698654	2.44088e-08	1.05265e-08	-34.8221
	chr1	61699112	1.12617e-07	4.7566e-08	-36.11
	chr1	61699322	1.04061e-07	4.40035e-08	-38.961
	chr1	61699323	8.58247e-12	4.09208e-12	-41.0245
	chr1	61705121	2.87548e-14	1.47497e-14	-42.1916
	chr1	61705133	0	0	-62.5131
	chr1	61705850	5.9494e-07	2.4521e-07	-31.053
	chr1	61705930	2.38613e-08	1.02941e-08	-37.3158
	chr1	61711272	0	0	54.4251
	chr1	61712748	8.39868e-11	3.89016e-11	37.7451
	chr1	61718855	1.8087e-10	8.29987e-11	30.0607
	chr1	61730627	1.22942e-05	4.81602e-06	30.9091
	chr1	61730844	0	0	50.2801
	chr1	61730845	2.22045e-16	1.2147e-16	50.7326
	chr1	64365243	8.43174e-05	3.17826e-05	30.9554
	chr1	64967455	1.40039e-08	6.08494e-09	37.6287
	chr1	65323150	2.87548e-14	1.47497e-14	-44.3114
	chr1	65323218	0	0	-55.6218
	chr1	65323242	0	0	-47.4872
	chr1	65323249	0	0	-67.3851
	chr1	65323302	0	0	-77.2379
	chr1	65323305	0	0	-74.7066
	chr1	65323312	0	0	-78.7363
	chr1	65323321	0	0	-80.4706
	chr1	65323324	0	0	-84.1326
	chr1	65323331	0	0	-67.153
	chr1	65323343	0	0	-47.1264
	chr1	65323360	0	0	-49.2056
	chr1	65323380	0	0	-47.3014
	chr1	65323388	0	0	-51.1386
	chr1	65323692	0	0	-58.322
	chr1	65323700	0	0	-67.4134
	chr1	65323836	0	0	-51.3554
	chr1	65323849	0	0	-54.0868
	chr1	65324023	0	0	-49.5387
	chr1	65324024	0	0	-53.2285
	chr1	65324102	0	0	-50.77
	chr1	65324103	0	0	-53.344
	chr1	65324132	0	0	-68.7906
	chr1	65324133	0	0	-75.2763
	chr1	65324144	0	0	-77.92
	chr1	65324145	0	0	-79.7203
	chr1	65324163	0	0	-71.3129
	chr1	65324164	0	0	-74.8279
	chr1	65324168	0	0	-43.8975
	chr1	65324169	3.09308e-13	1.5386e-13	-37.4224
	chr1	65324194	0	0	-66.204
	chr1	65324195	0	0	-72.7955
	chr1	65324207	0	0	-73.2377
	chr1	65324209	0	0	-57.2569
	chr1	65324219	0	0	-69.3783
	chr1	65324363	0	0	-74.2134
	chr1	65324382	0	0	-57.3726
	chr1	65324485	0	0	-55.7813
	chr1	65324505	0	0	-74.4828
	chr1	65324526	0	0	-79.9804
	chr1	65324532	0	0	-60.8718
	chr1	65324549	0	0	-53.7866
	chr1	65324713	0	0	-76.169
	chr1	65324716	0	0	-75.4646
	chr1	65324723	0	0	-77.6918
	chr1	65324732	0	0	-71.2788
	chr1	65324735	0	0	-78.5018
	chr1	65324742	0	0	-72.0796
	chr1	65324754	3.33067e-16	1.81278e-16	-40.6417
	chr1	65324765	0	0	-76.6912
	chr1	65324771	3.9635e-14	2.02398e-14	-54.4784
	chr1	65325211	0	0	-53.324
	chr1	65325224	9.97767e-11	4.61133e-11	-37.1069
	chr1	65325235	0	0	-53.4265
	chr1	65325246	1.11022e-16	6.11765e-17	-51.172
	chr1	65325271	0	0	-54.0579
	chr1	65325312	0	0	-43.133
	chr1	65325316	0	0	-45.461
	chr1	65325342	0	0	-61.7052
	chr1	65325402	0	0	-52.4156
	chr1	65325403	1.33227e-14	6.90434e-15	-49.4185
	chr1	65325482	0	0	-45.8793
	chr1	65325511	0	0	-72.8188
	chr1	65325523	0	0	-75.4499
	chr1	65325542	0	0	-71.3158
	chr1	65325547	4.0803e-11	1.90659e-11	-34.9674
	chr1	65325573	0	0	-66.4034
	chr1	65325585	0	0	-76.7512
	chr1	65325587	0	0	-48.0235
	chr1	65325597	0	0	-71.6011
	chr1	65325604	0	0	-79.1721
	chr1	65325614	2.44249e-15	1.29441e-15	-34.2829
	chr1	65325616	0	0	-67.7631
	chr1	65325628	0	0	-61.6235
	chr1	65325653	0	0	-60.4529
	chr1	65325656	0	0	-75.9053
	chr1	65325659	0	0	-66.4261
	chr1	65325666	0	0	-69.0556
	chr1	65325676	0	0	-60.2593
	chr1	65325689	0	0	-48.1585
	chr1	65325692	0	0	-56.4151
	chr1	65325696	0	0	-67.2953
	chr1	65325708	0	0	-72.1677
	chr1	65325772	0	0	-72.5641
	chr1	65325774	0	0	-59.7401
	chr1	65325789	0	0	-66.1999
	chr1	65325863	0	0	-72.4842
	chr1	65325883	0	0	-80.2166
	chr1	65325904	0	0	-86.2963
	chr1	65325910	0	0	-66.0927
	chr1	65325927	0	0	-60.1743
	chr1	65325939	0	0	-42.4059
	chr1	65459732	3.92817e-11	1.83621e-11	49.2169
	chr1	65698730	2.91732e-06	1.17317e-06	-33.7188
	chr1	67912498	8.6453e-08	3.66496e-08	38.659
	chr1	67912570	6.83212e-11	3.17186e-11	50.1786
	chr1	69047493	4.05815e-08	1.73806e-08	43.049
	chr1	69153763	2.00209e-11	9.44151e-12	51.7452
	chr1	69297764	2.32213e-07	9.70412e-08	34.1568
	chr1	70091592	6.82272e-07	2.80626e-07	33.325
[truncated: 71,025 more rows]

## Sheet: Table S2
	Table S2 Information of partial methylated domains in sperms
	Chromosome	Start	End	Supported by MAM3842 PMDs	Supported by WBC3842 PMDs	Supported by CORTEX3842 PMDs	Satellite density	Gene number	Comment	Length
	chr1	145280001	145460000			Yes	0.797872	0	Interstitial	180000
	chr1	138860001	139160000				0	0		300000
	chr2	136700001	137060000				0	0		360000
	chr2	2400001	3080000				0	0		680000
	chr2	2000001	2180000				0	0		180000
	chr2	1	180000			Yes	0.824961	0	Centromere	180000
	chr3	20760001	21460000	Yes	Yes	Yes	0	1		700000
	chr3	119840001	120100000				0	0		260000
	chr3	82700001	82920000				0.889664	0	Interstitial	220000
	chr3	11920001	12260000				0	0		340000
	chr3	2100001	2780000				0	0		680000
	chr4	69240001	69420000	Yes		Yes	0	10		180000
	chr4	120640001	120820000				0	9		180000
	chr4	113580001	114140000				0	3		560000
	chr4	1	580000			Yes	0.22049	1	Centromere	580000
	chr5	114100001	114240000				0.479707	0	Interstitial	140000
	chr5	1	220000	Yes		Yes	0.336977	0	Centromere	220000
	chr6	6060001	6620000			Yes	0	10		560000
	chr6	3700001	4020000				0	9		320000
	chr6	1	1180000			Yes	0.000627966	1	Centromere	1180000
	chr7	53440001	54200000	Yes		Yes	0	22		760000
	chr7	9120001	12160000	Yes		Yes	0.0225444	3	Interstitial	3040000
	chr7	1	400000	Yes		Yes	0	3		400000
	chr7	13720001	14300000				0	1		580000
	chr7	54860001	55040000			Yes	0	0		180000
	chr7	14960001	15300000	Yes		Yes	0	0		340000
	chr8	74480001	74820000				0.510038	0	Interstitial	340000
	chr8	56700001	56860000				0.856306	0	Interstitial	160000
	chr9	4720001	4980000				0	16		260000
	chr9	1	2600000			Yes	0.0190723	2	Centromere	2600000
	chr10	1	540000			Yes	0.237278	0	Centromere	540000
	chr12	1	580000			Yes	0.0823345	1	Centromere	580000
	chr13	1	660000	Yes		Yes	0.00395	1	Centromere	660000
	chr13	2640001	3080000				0.00313636	0	Centromere	440000
	chr14	1	1020000	Yes		Yes	0.0408039	0	Centromere	1020000
	chr15	1900001	2840000				0	2		940000
	chr15	19380001	19720000				0	1		340000
	chr15	83760001	83920000				0	0		160000
	chr15	81160001	81500000				0	0		340000
	chr15	77720001	78040000	Yes		Yes	0.243688	0	Telemore	320000
	chr15	1	1360000	Yes		Yes	0.0530529	0	Centromere	1360000
	chr16	7060001	8560000				0	0		1500000
	chr16	1	260000			Yes	0.80765	0	Centromere	260000
	chr17	50560001	51640000				0	10		1080000
	chr17	680001	1140000				0	0		460000
	chr18	45340001	45820000			Yes	0	4		480000
	chr18	58460001	62080000			Yes	0	3		3620000
	chr18	64700001	65000000				0	0		300000
	chr18	1	780000	Yes		Yes	0.0755859	0	Centromere	780000
	chr19	1	4080000	Yes		Yes	0.0273716	2	Centromere	4080000
	chr21	1	2140000	Yes		Yes	0.0287299	3	Centromere	2140000
	chr21	3180001	3360000				0	2		180000
	chr21	60540001	60740000				0.443705	0	Telemore	200000
	chr21	3780001	3960000				0	0		180000
	chr23	30700001	31700000	Yes	Yes	Yes	0.001178	24	Interstitial	1000000
	chr23	52340001	52520000			Yes	0	11		180000
	chr23	29860001	30360000	Yes	Yes	Yes	0	5		500000
	chr23	26440001	26740000				0	1		300000
	chr23	1	1800000			Yes	0.000327778	0	Centromere	1800000
	chr24	1	280000	Yes		Yes	0.311314	0	Centromere	280000
	chr26	2380001	2960000				0	3		580000
	chr26	1	660000	Yes		Yes	0.0586833	0	Centromere	660000
	chr27	5580001	6240000			Yes	0.00635909	2	Interstitial	660000
	chr27	28460001	28940000				0.537931	1	Interstitial	480000
	chr27	5160001	5360000				0	0		200000
	chr28	2420001	2840000	Yes		Yes	0.0725238	0	Centromere	420000
	chr29	30220001	30400000			Yes	0.809661	1	Interstitial	180000
	chr29	38860001	39780000	Yes		Yes	0	0		920000
	chr29	1	560000	Yes		Yes	0.178271	0	Centromere	560000
								Pericentromic	20	20340000
								Interstitial	10	6400000
								Subtelemoric	2	520000
								Subtotal	32	27260000
								Other	37	20080000
								All	69	47340000

## Sheet: Table S3
	Table S3 Significantly enriched GO terms for the genes located in the PMDs
	Term	Gene count	Gene percentage	P-Value	FDR
	Chromosome	17	10.5	1.3e-11	1.5e-08
	DNA-binding	29	17.9	5.2e-11	5.9e-08
	Nucleus	46	28.4	1e-10	1.2e-07
	Nucleosome core	12	7.4	2.6e-10	2.9e-07
	Defensin	6	3.7	5.9e-07	0.00067
	Citrullination	7	4.3	1.8e-06	0.002
	Aspartyl protease	6	3.7	3.9e-06	0.0044
	Antibiotic	6	3.7	2.7e-05	0.031
	Zinc-finger	19	11.7	3.8e-05	0.043

## Sheet: Table S4
	Table S4 Differentially methylated genes in PMDs between sperms and somatic tissues
	Gene ID	Gene symbol	Somatic tissue	Sperm	methy.diff	FDR corrected p
	NM_001101181	KIF2B	86.7822	2.54703	84.2352	2.2642e-05
	NM_001101932	ZNF419	75.3292	45.4802	29.849	2.2642e-05
	NM_001075521	REPIN1	86.6265	8.37804	78.2485	2.85864e-05
	NM_001046292	CCDC105	69.5785	23.6569	45.9216	2.85864e-05
	NM_001046308	GIMAP7	80.5665	25.8473	54.7192	3.11785e-05
	NM_001102498	NKAPL	79.0929	22.2104	56.8826	3.29677e-05
	NM_001103248	PCDHB11	47.7548	5.99335	41.7615	3.87879e-05
	NM_001080359	KLF1	63.0272	10.2141	52.8131	4.32536e-05
	NM_001076152	ABT1	52.7825	13.6599	39.1225	6.66823e-05
	NM_001101920	RNF122	71.0749	26.3287	44.7462	9.86183e-05
	NM_001079604	GRIA4	71.7509	50.1662	21.5847	0.000110477
	NM_001282581	DEFB3	72.1093	37.7074	34.4019	0.000136019
	NM_001324541	DEFB13	68.5854	43.8783	24.7071	0.000136019
	NM_001083425	HIST1H1C	59.4339	10.819	48.6149	0.000260222
	NM_001038534	RNASEH2A	50.5269	25.0061	25.5209	0.000348042
	NM_001144086	SLC25A2	58.0864	0.814932	57.2715	0.00066474
	NM_001014982	NDN	37.255	2.01851	35.2365	0.00100569
	NM_001102347	MGC157082	68.1416	46.9071	21.2345	0.00121388
	NR_031316	MIR371	77.9869	3.42262	74.5643	0.00141286
	NM_001205843	CASP14	67.783	39.9832	27.7998	0.00177435
	NM_001099368	PCDHGA2	45.0026	5.55831	39.4443	0.00310175
	NM_001191528	MAST1	66.9418	42.6737	24.268	0.00326012
	NM_001102362	DEFB7	68.8738	48.8328	20.041	0.00471071
	NM_001302937	C15H11orf87	33.1045	11.6849	21.4196	0.00541849
	NM_001075252	MYADM	65.9756	38.3876	27.588	0.00676811
	NM_174561	MAN2B1	65.2133	37.2444	27.9689	0.00696394
	NM_001193145	DND1	64.8226	25.9787	38.8439	0.00779725
	NM_001046028	TAF7	49.8963	20.2442	29.6521	0.00826139

## Sheet: Table S5
	Table S5 Significantly enriched GO terms for the genes located in the somatic tissue specific HMRs
	Term	Gene count	Gene percentage	P-Value	FDR
	Glycoprotein	116	11.9	8.6e-12	1.2e-08
	Immunity	32	3.3	1.8e-10	2.4e-07
	Innate immunity	24	2.5	7.9e-10	1.1e-06
	Signal	208	21.4	5.3e-08	7.2e-05
	Disulfide bond	128	13.2	2.8e-06	0.0038
	Inflammatory response	14	1.4	1.2e-05	0.016

## Sheet: Table S6
	Table S6 Significantly enriched GO terms for the genes located in the sperm specific HMRs
	Term	Gene count	Gene percentage	P-Value	FDR
	Meiosis	12	0.9	2.4e-07	0.00033
	Transferase	108	8.5	1.9e-05	0.026
	Developmental protein	37	2.9	2.2e-05	0.03

## Sheet: Table S7
	Table S7 Information of sperm specific HMRs overlapped with TSS of the 12 genes functioning in testis
		seqnames	start	end	CpG_island	LINE	SINE	Low_complexity	LTR	Simple_repeat
	BOLL	chr2	86691815	86695523	1	1	4	1	0	1
	MAEL	chr3	1936335	1938721	1	2	1	0	0	0
	ASZ1	chr4	51293378	51296509	1	0	2	0	0	0
	SYCP3	chr5	65886246	65890514	1	3	4	0	0	1
	CTCFL	chr13	59190348	59194272	1	1	1	0	0	0
	MND1	chr17	4295477	4298089	1	0	4	0	1	0
	SPATA22	chr19	24823120	24825359	1	0	3	0	0	0
	PLD6	chr19	35542055	35544514	1	2	0	0	0	0
	DDX4	chr20	23442983	23446158	1	0	1	1	0	0
	RBBP8	chr24	33949461	33953129	1	1	3	0	0	1
	FKBP6	chr25	34312138	34313515	1	1	0	0	0	0
	SYCE1	chr26	50514499	50516261	1	0	2	1	1	1

## Sheet: Table S8
	Table S8 Genes overlapped with hypomethylated young BOV-A2 in the promoter region
	Chromosome	Start	End	Gene ID	Gene symbol
	chr2	13485798	13485983	NM_001098940	NUP35
	chr2	47472594	47472837	NM_001076127	KIF5C
	chr3	9708211	9708431	NM_001193244	KCNJ9
	chr3	19059342	19059642	NM_001035029	MRPL9
	chr3	20058424	20058606	NM_001046305	HORMAD1
	chr3	111139900	111140160	NM_001206291	SFPQ
	chr3	19205491	19205758	NM_001098956	SNX27
	chr5	65889386	65889651	NM_001040588	SYCP3
	chr7	6449768	6450040	NM_001038514	CALR3
	chr7	12676451	12676724	NM_001075453	ASF1B
	chr7	36198214	36198485	NM_001206125	DTWD2
	chr7	39857603	39857870	NM_001038061	UIMC1
	chr8	39603545	39603817	NM_001077521	INSL6
	chr10	21822345	21822628	NM_001110180	MRPL52
	chr10	55164489	55164759	NM_001080355	RSL24D1
	chr10	86569694	86569966	NM_001037472	RPS6KL1
	chr10	90001867	90002136	NM_001076895	ADCK1
	chr11	10158575	10158818	NM_001105347	INO80B
	chr11	69702980	69703248	NM_001079793	YPEL5
	chr13	64274731	64274999	NM_001034315	AHCY
	chr14	25562018	25562290	NM_001046335	IMPAD1
	chr14	44027874	44028131	NM_001083437	ZC2HC1A
	chr17	42948280	42948379	NM_001185116	GRIA2
	chr18	35054645	35054909	NM_001105392	KCTD19
	chr18	35054645	35054909	NM_001192321	LRRC36
	chr18	54225162	54225291	NR_036364	MIR2897
	chr19	35487064	35487336	NM_001206262	NT5M
	chr21	23704853	23705109	NM_001034757	FAM103A1
	chr21	28694227	28694476	NM_001078080	NSMCE3
	chr22	12416297	12416569	NM_001076524	WDR48
	chr25	36904297	36904568	NM_001046614	ZNF3

## Sheet: Table S9
	Table S9 Transcription factor binding sites in the BOV-A2 sequence
	Seq. name	Matrix Family	Detailed Family Information	Matrix	Detailed Matrix Information	Tissue	Opt.	Start position	End position	Anchor position	Strand	Core sim.	Matrix sim.	Mat. sim. - opt.	Sequence
	TempSeq_JXhdpO8b	V$CTCF	CTCF and BORIS gene family, transcriptional regulators with 11 highly conserved zinc finger domains	V$CTCF.05	Insulator protein CTCF (CCCTC-binding factor)	Blood Cells Embryonic Structures Endocrine System Erythrocytes Germ Cells Testis Urogenital System	0.83	10	36	23	-	0.835	0.832	0.002	gcaagaggactggAGTGggctgccatt
	TempSeq_JXhdpO8b	V$NR2F	Nuclear receptor subfamily 2 factors	V$TR4.02	TR4 homodimer, DR1 site	Adrenal Glands Digestive System Endocrine System Eye Islets of Langerhans Liver Nervous System Neurons Pancreas Testis Urogenital System	0.75	20	44	32	-	0.778	0.773	0.023	ttttccAGGCaagaggactggagtg
	TempSeq_JXhdpO8b	V$STAT	Signal transducer and activator of transcription	V$STAT3.02	Signal transducer and activator of transcription 3	Blood Cells Bone Marrow Cells Breast Hematopoietic System Immune System Leukocytes Lymphocytes Myeloid Cells Phagocytes	0.94	28	46	37	-	1	0.971	0.031	gattTTCCaggcaagagga
	TempSeq_JXhdpO8b	V$BCL6	POZ domain zinc finger expressed in B-Cells	V$BCL6.03	B-cell CLL/lymphoma 6, member B (BCL6B)	Antibody-Producing Cells Blood Cells Germ Cells Immune System Leukocytes Lymphocytes Urogenital System	0.8	31	47	39	+	0.887	0.81	0.01	tcttgccTGGAaaatcc
	TempSeq_JXhdpO8b	V$STAT	Signal transducer and activator of transcription	V$STAT1.02	Signal transducer and activator of transcription 1	Blood Cells Bone Marrow Cells Breast Hematopoietic System Immune System Leukocytes Lymphocytes Myeloid Cells Phagocytes	0.85	30	48	39	+	1	0.859	0.009	ctcttgcctGGAAaatccc
	TempSeq_JXhdpO8b	V$PAX6	PAX-4/PAX-6 paired domain binding sites	V$PAX6.02	PAX6 paired domain and homeodomain are required for binding to this site	Brain Central Nervous System Digestive System Embryonic Structures Endocrine System Eye Islets of Langerhans Nervous System Neurons Pancreas	0.87	31	49	40	-	1	0.892	0.022	tgggattttCCAGgcaaga
	TempSeq_JXhdpO8b	V$NFKB	Nuclear factor kappa B/c-rel	V$NFKAPPAB65.01	NF-kappaB (p65)	Blood Cells Immune System Leukocytes Myeloid Cells Phagocytes	0.87	36	50	43	-	1	0.982	0.112	atgggattTTCCagg
	TempSeq_JXhdpO8b	V$NFAT	Nuclear factor of activated T-cells	V$NFAT5.02	Nuclear factor of activated T-cells 5	Blood Cells Cardiovascular System Cartilage Connective Tissue Heart Immune System Leukocytes Lymphocytes Myeloid Cells	0.87	35	53	44	+	1	0.953	0.083	gcctGGAAaatcccatgga
	TempSeq_JXhdpO8b	V$ZF05	C2H2 zinc finger transcription factors 5	V$ZFP410.01	Zinc finger protein 410, APA-1		0.84	40	54	47	-	1	0.869	0.029	gtccatgGGATtttc
	TempSeq_JXhdpO8b	V$ZF10	C2H2 zinc finger transcription factors 10	V$PRDM14.01	PR domain zinc finger protein 14	Embryonic Structures Germ Cells	0.85	81	95	88	-	1	0.911	0.061	ctcTTAGcgacccca
	TempSeq_JXhdpO8b	V$XBBF	X-box binding factors	V$RFX3.01	Regulatory factor X, 3	Antibody-Producing Cells Blood Cells Endocrine System Immune System Leukocytes Lymphocytes Testis Urogenital System	0.83	82	100	91	-	0.765	0.869	0.039	tccgactcttagCGACccc
	TempSeq_JXhdpO8b	V$XBBF	X-box binding factors	V$RFX3.03	Regulatory factor X 3	Antibody-Producing Cells Blood Cells Endocrine System Immune System Leukocytes Lymphocytes Testis Urogenital System	0.7	82	100	91	+	0.774	0.71	0.01	ggggTCGCtaagagtcgga
	TempSeq_JXhdpO8b	V$HNFP	Histone nuclear factor P	V$MIZF.01	MBD2 (methyl-CpG-binding protein)-interacting zinc finger protein, histone nuclear factor P (HiNF-P)		0.84	95	113	104	+	1	0.845	0.005	gtCGGAcatgactgaacga
	TempSeq_JXhdpO8b	V$AP1F	AP1, Activating protein 1	V$JUNB.01	Transcription factor Jun-B	Antigen-Presenting Cells Brain Central Nervous System Endocrine System Immune System Nervous System Pineal Gland	0.87	100	112	106	-	1	0.916	0.046	cgttcaGTCAtgt
	TempSeq_JXhdpO8b	V$SORY	SOX/SRY-sex/testis determinig and related HMG box factors	V$SOX9.09	SRY (sex-determining region Y) box 9, dimeric binding sites	Bone and Bones Cartilage Connective Tissue Embryonic Structures Endocrine System Leydig Cells Nervous System Neuroglia Skeleton Testis Thyroid Gland Urogenital System	0.69	95	117	106	-	1	0.693	0.003	gaagtcgttcaGTCAtgtccgac
	TempSeq_JXhdpO8b	V$P53F	p53 tumor suppressor	V$P53.02	Tumor suppressor p53 (5' half site)	ubiquitous	0.91	95	119	107	-	1	0.949	0.039	gtgaagtcgttcagtCATGtccgac
	TempSeq_JXhdpO8b	V$SORY	SOX/SRY-sex/testis determinig and related HMG box factors	V$SOX10.03	SRY (sex determining region Y)-box 10, dimeric binding sites	Bone and Bones Cartilage Connective Tissue Embryonic Structures Endocrine System Leydig Cells Nervous System Neuroglia Skeleton Testis Thyroid Gland Urogenital System	0.72	104	126	115	-	1	0.755	0.035	agTGAAagtgaagtcgttcagtc
	TempSeq_JXhdpO8b	V$IRFF	Interferon regulatory factors	V$IRF2.02	Interferon regulatory factor 2	Antibody-Producing Cells Antigen-Presenting Cells Blood Cells Bone Marrow Cells Hematopoietic System Immune System Leukocytes Lymphocytes Monocytes Myeloid Cells Phagocytes	0.87	107	131	119	-	1	0.892	0.022	atgaaagtGAAAgtgaagtcgttca
	TempSeq_JXhdpO8b	V$PRDF	Positive regulatory domain I binding factor	V$PRDM1.02	PRDI (positive regulatory domain I element) binding factor 1	Antibody-Producing Cells Blood Cells Immune System Leukocytes Lymphocytes	0.83	112	130	121	-	1	0.998	0.168	tgaaagtGAAAgtgaagtc
	TempSeq_JXhdpO8b	V$IRFF	Interferon regulatory factors	V$IRF2.01	Interferon regulatory factor 2	Antibody-Producing Cells Antigen-Presenting Cells Blood Cells Bone Marrow Cells Hematopoietic System Immune System Leukocytes Lymphocytes Monocytes Myeloid Cells Phagocytes	0.85	113	137	125	-	1	0.986	0.136	cagtgcatgaaagtGAAAgtgaagt
	TempSeq_JXhdpO8b	V$SORY	SOX/SRY-sex/testis determinig and related HMG box factors	V$SOX2.03	SRY-box containing gene 2, dimeric binding sites	Bone and Bones Cartilage Connective Tissue Embryonic Structures Endocrine System Leydig Cells Nervous System Neuroglia Skeleton Testis Thyroid Gland Urogenital System	0.72	114	136	125	-	0.75	0.723	0.003	agtGCATgaaagtgaaagtgaag
	TempSeq_JXhdpO8b	V$PAX2	PAX-2 binding sites	V$PAX2.01	Zebrafish PAX2 paired domain protein	Ear Embryonic Structures Kidney Urogenital System	0.78	117	139	128	-	0.842	0.858	0.078	tccagtgcatgaaagtgAAAGtg
	TempSeq_JXhdpO8b	V$ETSF	Human and murine ETS1 factors	V$ERG.02	v-ets erythroblastosis virus E26 oncogene homolog	Antibody-Producing Cells Blood Cells Bone Marrow Cells Breast Central Nervous System Endocrine System Germ Cells Hematopoietic System Immune System Leukocytes Myeloid Cells Nervous System Phagocytes Prostate Spinal Cord Testis Urogenital System	0.93	135	155	145	+	1	0.946	0.016	ctggagaaGGAAatggcaacc
	TempSeq_JXhdpO8b	V$IRFF	Interferon regulatory factors	V$IRF3.01	Interferon regulatory factor 3 (IRF-3)	Antibody-Producing Cells Antigen-Presenting Cells Blood Cells Bone Marrow Cells Hematopoietic System Immune System Leukocytes Lymphocytes Monocytes Myeloid Cells Phagocytes	0.85	136	160	148	+	0.774	0.869	0.019	tggagaaggaaatgGCAAcccactc
	TempSeq_JXhdpO8b	V$SORY	SOX/SRY-sex/testis determinig and related HMG box factors	V$SOX17.01	SRY (sex determining region Y)-box 17, dimeric binding sites	Bone and Bones Cartilage Connective Tissue Embryonic Structures Endocrine System Leydig Cells Nervous System Neuroglia Skeleton Testis Thyroid Gland Urogenital System	0.7	146	168	157	-	0.822	0.703	0.003	gaaCACTggagtgggttgccatt
	TempSeq_JXhdpO8b	V$SORY	SOX/SRY-sex/testis determinig and related HMG box factors	V$SOX10.02	SRY (sex determining region Y)-box 10, dimeric binding sites	Bone and Bones Cartilage Connective Tissue Embryonic Structures Endocrine System Leydig Cells Nervous System Neuroglia Skeleton Testis Thyroid Gland Urogenital System	0.66	151	173	162	+	0.75	0.753	0.093	cAACCcactccagtgttcttgcc
	TempSeq_JXhdpO8b	V$ZF03	C2H2 zinc finger transcription factors 3	V$ZNF217.01	Zinc finger protein 217		0.9	156	168	162	-	0.922	0.926	0.026	GAACactggagtg
	TempSeq_JXhdpO8b	V$NFKB	Nuclear factor kappa B/c-rel	V$NFKAPPAB.01	NF-kappaB	Blood Cells Immune System Leukocytes Myeloid Cells Phagocytes	0.89	172	186	179	-	1	0.957	0.067	ctGGGAttctccagg
	TempSeq_JXhdpO8b	V$ZTRE	Zinc transcriptional regulatory element	V$ZTRE.01	ZTRE motifs (1 bp spacer), ZNF658 binding site		0.75	176	192	184	-	1	0.755	0.005	ccgtccctGGGAttctc
	TempSeq_JXhdpO8b	V$GCF2	Transcriptional repressor GC-binding factor 2	V$LRRFIP1.01	Leucine rich repeat (in FLII) interacting protein 1		0.82	180	198	189	-	1	0.889	0.069	gctCCCCcgtccctgggat
	TempSeq_JXhdpO8b	V$ZF02	C2H2 zinc finger transcription factors 2	V$ZNF219.01	Kruppel-like zinc finger protein 219	Blood Cells Immune System Leukocytes Lymphocytes Thymus Gland	0.91	178	200	189	-	1	0.988	0.078	aggctCCCCcgtccctgggattc
	TempSeq_JXhdpO8b	V$BEDF	BED subclass of zinc-finger proteins	V$ZBED4.02	Zinc finger, BED-type containing 4; polyG binding sites		0.92	184	198	191	+	1	0.953	0.033	cagggacGGGGgagc
	TempSeq_JXhdpO8b	V$NF1F	Nuclear factor 1	V$NF1.02	Nuclear factor 1 (CTF1)	Brain Central Nervous System Digestive System Embryonic Structures Liver Nervous System	0.81	196	216	206	-	1	0.814	0.004	gagaTGGCagcccaccaggct
	TempSeq_JXhdpO8b	V$NF1F	Nuclear factor 1	V$NFIB.01	Nuclear factor I/B	Brain Central Nervous System Digestive System Embryonic Structures Liver Nervous System	0.9	196	216	206	+	1	0.907	0.007	agcctggtgggctGCCAtctc
	TempSeq_JXhdpO8b	V$SRFF	Serum response element binding factor	V$SRF.02	Serum response factor	Cardiovascular System Heart Muscle, Smooth Muscles Myocardium	0.84	205	223	214	-	0.822	0.861	0.021	gacccCAGAgatggcagcc
	TempSeq_JXhdpO8b	V$CTCF	CTCF and BORIS gene family, transcriptional regulators with 11 highly conserved zinc finger domains	V$CTCF.05	Insulator protein CTCF (CCCTC-binding factor)	Blood Cells Embryonic Structures Endocrine System Erythrocytes Germ Cells Testis Urogenital System	0.83	202	228	215	-	0.846	0.851	0.021	tgtgcgaccccagAGATggcagcccac
	TempSeq_JXhdpO8b	V$SRFF	Serum response element binding factor	V$SRF.04	Serum response factor	Cardiovascular System Heart Muscle, Smooth Muscles Myocardium	0.86	206	224	215	+	0.812	0.874	0.014	gctgccatcTCTGgggtcg
	TempSeq_JXhdpO8b	V$YY1F	Activator/repressor binding to transcription initiation site	V$YY1.03	Transcription factor yin yang 1	Embryonic Structures	0.83	204	226	215	+	1	0.837	0.007	gggctgCCATctctggggtcgca
	TempSeq_JXhdpO8b	V$NACA	Nascent polypeptide associated complex and coactivator alpha	V$NACA1.01	Nascent polypeptide-associated complex subunit alpha 1	Muscles	0.92	210	222	216	-	1	0.95	0.03	acccCAGAgatgg
	TempSeq_JXhdpO8b	V$RXRF	RXR heterodimer binding sites	V$THRB.02	Thyroid hormone receptor, beta (ER5 - everted repeat, spacer 5)	Bone and Bones Brain Central Nervous System Connective Tissue Digestive System Ear Endocrine System Integumentary System Liver Nervous System Parathyroid Glands Pituitary Gland Skeleton Thyroid Gland	0.75	204	228	216	+	1	0.758	0.008	gggctgccatctctggGGTCgcaca
	TempSeq_JXhdpO8b	V$INSM	Insulinoma associated factors	V$INSM1.01	Zinc finger protein insulinoma-associated 1 (IA-1) functions as a transcriptional repressor	Digestive System Endocrine System Liver Pancreas	0.9	213	225	219	+	1	0.901	0.001	tctctGGGGtcgc
	TempSeq_JXhdpO8b	O$INRE	Core promoter initiator elements	O$DINR.01	Drosophila initiator motifs		0.94	237	247	242	-	1	0.953	0.013	ctTCAGtcgtg
	TempSeq_JXhdpO8b	V$XBBF	X-box binding factors	V$RFX5.01	Regulatory factor X, 5 (influences HLA class II expression)	Antibody-Producing Cells Blood Cells Endocrine System Immune System Leukocytes Lymphocytes Testis Urogenital System	0.91	244	262	253	+	1	0.914	0.004	gaagcgacttAGCAgcagc

## Sheet: Table S10
	Table S10 Nucleosome location peaks in the autosome of cattle sperm
	Chromosome	Start	End	Peak value
	chr1	1902860	1903130	60.43
	chr1	4142055	4142407	75.65
	chr1	4142454	4143178	204.37
	chr1	4548713	4549856	56.17
	chr1	5233191	5234729	512.84
	chr1	5234989	5235894	71.76
	chr1	5235998	5238461	83.11
	chr1	5241512	5242644	73.08
	chr1	5246123	5246815	147.87
	chr1	5247185	5249146	63.84
	chr1	5251443	5252235	102.91
	chr1	5257696	5259743	65.98
	chr1	5259884	5260808	69.47
	chr1	5262055	5262778	50.42
	chr1	5265389	5266619	317.37
	chr1	5271553	5272451	270.23
	chr1	5272555	5273483	52.52
	chr1	5275843	5276525	100.32
	chr1	5277467	5278199	69
	chr1	5278414	5280233	96.12
	chr1	5286987	5287884	108.02
	chr1	5289093	5290440	112.25
	chr1	5290679	5291407	88.34
	chr1	5291429	5292343	150.51
	chr1	5304641	5305920	867.02
	chr1	5306268	5307133	367.34
	chr1	7001920	7002626	105.11
	chr1	7002831	7003214	67.39
	chr1	7998596	7999488	50.34
	chr1	11269713	11270588	797.54
	chr1	11270743	11271749	1241.85
	chr1	11271907	11273298	539.12
	chr1	11273461	11274847	342.88
	chr1	11698617	11699003	53.04
	chr1	12069274	12070031	55.11
	chr1	12488197	12488648	61.22
	chr1	12911536	12912411	120.88
	chr1	13546336	13547388	534.53
	chr1	13549319	13550516	72.54
	chr1	13550859	13551891	62.8
	chr1	13552300	13553183	200.23
	chr1	13697316	13698101	61.22
	chr1	13891748	13892314	55.71
	chr1	14472503	14473599	64.28
	chr1	15162764	15164430	54.98
	chr1	15178111	15178671	51.48
	chr1	15377268	15377912	60.44
	chr1	16557880	16558275	109.56
	chr1	16741270	16743532	58.56
	chr1	16757333	16758237	65.73
	chr1	16978556	16979473	300.56
	chr1	16988139	16990664	86.3
	chr1	17106067	17106723	65.4
	chr1	18398083	18398637	61.22
	chr1	21536768	21536942	55.36
	chr1	21931257	21932208	975.05
	chr1	23176779	23178034	56.64
	chr1	23420948	23422668	109.89
	chr1	23688541	23689798	65.93
	chr1	24751652	24752371	54.01
	chr1	25926679	25927624	50.81
	chr1	25972720	25974087	57.76
	chr1	26408471	26409174	52.26
	chr1	26507426	26508315	56.41
	chr1	26563064	26564495	59.83
	chr1	26654470	26655351	58.77
	chr1	26793158	26794387	67.69
	chr1	26957801	26958303	54.35
	chr1	28505644	28506305	60.81
	chr1	29209337	29210150	769.36
	chr1	29318029	29318748	3188.37
	chr1	29319072	29319856	1215.73
	chr1	30044633	30046177	60.39
	chr1	30323006	30325223	78.7
	chr1	30418726	30419549	55.73
	chr1	30419555	30420589	66.88
	chr1	30487989	30489899	68.42
	chr1	30627662	30628891	57.54
	chr1	30715728	30716671	62.08
	chr1	30747909	30748872	59.03
	chr1	30972767	30973808	58.83
	chr1	31676645	31677670	71.14
	chr1	31834023	31834995	63.38
	chr1	32543698	32545134	72.6
	chr1	33085105	33086860	72.44
	chr1	33229442	33230091	54.45
	chr1	33392003	33393707	50.05
	chr1	33831903	33832845	51.68
	chr1	34249237	34250328	53.27
	chr1	34683022	34683637	59.7
	chr1	34830524	34831481	629.94
	chr1	34831633	34832515	752.48
	chr1	34922072	34923804	1432.12
	chr1	35209753	35210369	67.69
	chr1	35953477	35954352	75.14
	chr1	36171878	36172253	50.67
	chr1	36172385	36173082	178.66
	chr1	36342298	36343367	90.06
	chr1	36872923	36875847	51.66
	chr1	36921604	36922926	57.8
	chr1	37043597	37045361	60.03
	chr1	37100072	37101348	64.64
	chr1	37284693	37285478	59.28
	chr1	39261356	39262317	52.13
	chr1	39267548	39269011	88.76
	chr1	39579191	39579734	84.45
	chr1	39805421	39805715	60.62
	chr1	40732982	40733940	51.67
	chr1	41223269	41225260	68.84
	chr1	42006259	42007072	50.54
	chr1	42281598	42282013	56.46
	chr1	42282293	42282689	53.12
	chr1	43228762	43229101	126.74
	chr1	45142448	45145137	1226.17
	chr1	45145369	45146231	309.95
	chr1	45726465	45728472	429.26
	chr1	45729784	45734354	174.22
	chr1	45736924	45737761	301.73
	chr1	47769867	47770535	223.39
	chr1	48071521	48072928	70.8
	chr1	48279848	48281574	62.05
	chr1	48640935	48641904	64.77
	chr1	49001159	49001725	67.3
	chr1	49153540	49154728	88.82
	chr1	49279170	49281164	54.43
	chr1	49320507	49321200	83.34
	chr1	49347131	49349213	71.17
	chr1	51640870	51641905	76.15
	chr1	55398283	55399224	50.48
	chr1	57219137	57220297	114.54
	chr1	57220480	57221983	625.96
	chr1	57222123	57223630	1996.44
	chr1	57442047	57444641	375.91
	chr1	57444848	57445866	56.68
	chr1	57449776	57450891	89.96
	chr1	57458603	57460232	186.65
	chr1	57463369	57463785	78.82
	chr1	57467884	57469275	108.84
	chr1	57473235	57473873	166.68
	chr1	57474062	57475112	50.62
	chr1	57478671	57480384	62.35
	chr1	57480953	57483048	213.9
	chr1	57483203	57483779	51.04
	chr1	57484302	57485429	150.2
	chr1	57553096	57554016	3100
	chr1	58915823	58916194	63.91
	chr1	60957760	60958016	57.89
	chr1	61603288	61604737	714.58
	chr1	61698185	61698535	88.66
	chr1	64494508	64495189	155.39
	chr1	65323013	65323870	888.07
	chr1	65323996	65324807	663.21
	chr1	65325092	65326078	310.89
	chr1	66635590	66635808	50.44
	chr1	66848996	66849367	52.86
	chr1	71898624	71898986	61.73
	chr1	75084096	75084712	85.63
	chr1	75178165	75178571	163.9
	chr1	75178874	75179300	166.32
	chr1	77562334	77562650	51.41
	chr1	83654682	83655086	168.46
	chr1	83655394	83655746	73.38
	chr1	83843979	83844714	662.35
	chr1	84804119	84805369	1524.66
	chr1	86882148	86882915	57.7
	chr1	88355043	88355332	61.47
	chr1	89265804	89266868	66.66
	chr1	89464101	89464731	63.96
	chr1	90921249	90921697	65.47
	chr1	91181391	91181744	127.37
	chr1	91186779	91187030	53.2
	chr1	91207424	91207725	178.22
	chr1	91514397	91514957	118.19
	chr1	91524290	91524803	81.25
	chr1	91853567	91854423	69.69
	chr1	93007960	93009552	435.08
	chr1	93009580	93010126	274.04
	chr1	93010248	93010835	275.96
	chr1	93477599	93477907	98.41
	chr1	93715727	93716651	76.78
	chr1	94378204	94379065	54.1
	chr1	94455057	94456204	50.75
	chr1	97907994	97908903	118
	chr1	100374752	100375568	65.19
	chr1	101085174	101086201	57.67
	chr1	101323373	101324481	50.22
	chr1	101337090	101337804	91.82
	chr1	101880889	101882555	61.47
	chr1	102045765	102046868	59.26
	chr1	102095964	102097171	75.89
	chr1	102105481	102106583	60.06
	chr1	102200306	102202073	61.51
	chr1	102755084	102756812	75.58
	chr1	102783304	102784192	57.75
	chr1	103081866	103083948	68.66
	chr1	103934767	103936755	58.43
	chr1	104114104	104114715	58.79
	chr1	104402218	104402978	65.75
	chr1	104949684	104950651	62.79
	chr1	105085307	105085838	53.01
	chr1	105667452	105668019	53.07
	chr1	107121620	107122206	90.61
	chr1	110667959	110668388	56.79
	chr1	110668675	110669352	173.56
	chr1	110669357	110669582	151.73
	chr1	110672936	110673779	79.53
	chr1	112476360	112477199	617.5
	chr1	112882807	112883779	2831.66
	chr1	113199822	113200674	1277.26
	chr1	113200878	113201684	540.77
	chr1	113201897	113202738	804.67
	chr1	113202922	113203685	177.68
	chr1	113203959	113204846	381.3
	chr1	116105308	116108608	1144.89
	chr1	116554357	116555032	56.48
	chr1	116585149	116586342	789.69
	chr1	116948732	116950028	54.95
	chr1	119535252	119535553	59.31
	chr1	124140638	124140955	79.71
	chr1	124151931	124152451	66.14
	chr1	124462840	124464020	50.03
	chr1	124938177	124939498	329.95
	chr1	124939776	124941204	100.08
	chr1	124941501	124942557	54.19
	chr1	124947120	124948534	53.78
	chr1	124952148	124952775	160.51
	chr1	124953028	124954664	508.68
	chr1	125496860	125498335	984.85
	chr1	125498386	125499321	445.25
	chr1	129157165	129157524	132.34
	chr1	129590188	129590570	80.64
	chr1	133298044	133298382	85.65
	chr1	135831869	135832649	1005.23
	chr1	135832756	135833681	1055.36
	chr1	138263651	138264131	206.36
	chr1	139204325	139205234	398.52
	chr1	139205376	139206420	398.09
	chr1	139206532	139207707	394.94
	chr1	139208648	139209338	363.6
	chr1	139515483	139515779	71.99
	chr1	141210422	141210665	55.1
	chr1	142218449	142218814	114
	chr1	142221863	142222467	226.87
	chr1	142798374	142798658	145.92
	chr1	144073792	144075356	144.76
	chr1	144075433	144076937	168.35
	chr1	144077138	144079410	52.09
	chr1	144080873	144082399	192.08
	chr1	144082569	144083469	75.39
	chr1	144087027	144087902	59.42
	chr1	144091823	144092761	108.37
	chr1	144094070	144095729	168.68
	chr1	144097066	144097884	70.43
	chr1	144100007	144101102	64.45
	chr1	144106515	144107758	136.82
	chr1	144108000	144109201	69.64
	chr1	144111270	144113106	129.44
	chr1	144113282	144114680	88.74
	chr1	144118323	144119326	63.38
	chr1	144121354	144122472	108.9
	chr1	144126992	144127529	95.83
	chr1	144127732	144129609	93.44
	chr1	144129765	144131047	181.78
	chr1	145294685	145295887	917.4
	chr1	145295976	145297781	96.49
	chr1	145297886	145299672	54.36
	chr1	145301419	145302743	360.52
	chr1	145307943	145309568	229.55
	chr1	145310397	145311707	343.58
	chr1	145315377	145317801	264.4
	chr1	145318770	145319793	62.95
	chr1	145319879	145321261	256.38
	chr1	145326379	145327732	97.83
	chr1	145333608	145334922	77.29
	chr1	145335120	145336425	267.63
	chr1	145336550	145337673	93.1
	chr1	145339429	145340692	85.78
	chr1	145341185	145341768	286.79
	chr1	145343359	145344411	158.4
	chr1	145347353	145348466	74.73
	chr1	145349886	145350925	336.91
	chr1	145351056	145351819	68.4
	chr1	145351964	145352268	94.16
	chr1	145352382	145353150	79.74
	chr1	145354141	145355225	139.97
	chr1	145358471	145359777	411.94
	chr1	145359872	145360541	454.58
	chr1	145362637	145363301	129.52
	chr1	145363924	145364496	556.04
	chr1	145367037	145368268	416.18
	chr1	145368496	145369811	55.33
	chr1	145369979	145370704	72.29
	chr1	145371354	145372601	58
	chr1	145374276	145375732	76.79
	chr1	145379039	145380505	160.8
	chr1	145382232	145383651	366.65
	chr1	145386939	145388681	90.06
	chr1	145389737	145390570	168.24
	chr1	145390657	145391780	345.68
	chr1	145396097	145397330	308.5
	chr1	145397526	145398831	110.44
	chr1	145399037	145400163	80.94
	chr1	145401993	145402984	397.57
	chr1	145408388	145409609	113.7
	chr1	145409707	145411301	234.33
	chr1	145412804	145413907	76.94
	chr1	145414142	145415407	243.61
	chr1	145419559	145420734	145.08
	chr1	145420854	145422270	96.43
	chr1	145422357	145423634	74.12
	chr1	145425526	145426954	61.1
	chr1	145427187	145428450	149.05
	chr1	145430444	145431575	445.45
	chr1	145433024	145434200	158.58
	chr1	145437280	145438413	57.52
	chr1	145440028	145441409	164.75
	chr1	145441612	145442812	75.57
	chr1	145443084	145444399	60.02
	chr1	145446060	145447393	93.98
	chr1	145448894	145450105	251.68
	chr1	145450201	145451278	527.52
	chr1	145451389	145452548	481.51
	chr1	146069205	146069448	101.64
	chr1	151886156	151886533	76.03
	chr1	152815122	152815453	69.38
	chr1	153202928	153204235	460.19
	chr1	153204492	153205265	290.5
	chr1	153206965	153207552	63.06
	chr1	153208676	153209451	123.8
	chr1	153215122	153215917	1136.95
	chr1	153216244	153217046	363.13
	chr1	153217123	153217998	970.93
	chr1	153218270	153219100	418.59
	chr1	153228201	153229925	1573.73
	chr1	153307159	153307382	141.26
	chr1	154659178	154660107	705.2
	chr1	154660218	154661098	3100
	chr1	154862253	154862567	180.33
	chr1	156194341	156194488	159.18
	chr1	156469320	156469593	142.78
	chr1	156713896	156714241	71.91
	chr1	156876603	156877009	117.53
	chr1	158299806	158299993	85.64
	chr10	7410	7644	51.34
	chr10	7706	8007	70.73
	chr10	272123	272382	63.16
	chr10	287391	288190	636.51
	chr10	902851	903192	67.09
	chr10	1939025	1939380	201.93
	chr10	2699678	2699945	161.48
	chr10	5125554	5126739	3100
	chr10	6765865	6766065	53.82
	chr10	6994543	6994917	120.57
	chr10	10103790	10104456	72.22
	chr10	10104515	10105035	71.49
	chr10	10106228	10108454	337.48
	chr10	11274142	11274408	122.59
	chr10	11597104	11597454	142.66
	chr10	12978675	12979404	2597.21
	chr10	12979689	12980518	785.06
	chr10	13461252	13462022	573.49
	chr10	13994222	13994479	57.64
	chr10	19218754	19219660	750.69
	chr10	23040669	23040974	52.15
	chr10	23041557	23041928	57.46
	chr10	23183626	23183970	109.75
	chr10	23652524	23652816	54.87
	chr10	24188179	24188533	75.61
	chr10	24379914	24380283	83.79
	chr10	24394970	24395374	67.78
	chr10	24395394	24395800	73.02
	chr10	24425861	24426176	105.33
	chr10	24430716	24431139	88.41
	chr10	24773227	24773854	114.76
	chr10	26354185	26354518	86.98
	chr10	28377495	28378470	743.31
	chr10	28469745	28471044	402.22
	chr10	28471139	28472300	400.15
	chr10	28472655	28473511	366.68
	chr10	32134098	32134344	325.78
	chr10	32142087	32142694	60.37
	chr10	33041338	33041644	70.59
	chr10	33663361	33663816	51.04
	chr10	34800189	34800476	101.55
	chr10	35531799	35532179	58.97
	chr10	37848135	37848380	115.76
	chr10	38462201	38462730	201.93
	chr10	39038347	39038824	101.04
	chr10	39323292	39323767	64.94
	chr10	39688727	39689554	275.72
	chr10	39689644	39690615	3100
	chr10	41942088	41942370	51.99
	chr10	42146307	42146595	50.73
	chr10	44047613	44048339	317.06
	chr10	48450889	48451898	1102.02
	chr10	49984384	49985287	2306.65
	chr10	49985471	49986732	913.44
	chr10	50181231	50181589	92.75
	chr10	56206792	56207005	60.35
	chr10	57547375	57548027	181.97
	chr10	58885981	58886530	67.87
	chr10	58891183	58891610	77.25
	chr10	58891654	58891985	55.71
	chr10	58892014	58893296	117.51
	chr10	58899383	58899926	136.03
	chr10	59480304	59481129	96.81
	chr10	59483245	59483733	172.58
	chr10	59486579	59487288	81.7
	chr10	59489031	59489313	76.07
	chr10	59490120	59490675	119.35
	chr10	59491396	59492097	165.8
	chr10	59496140	59496740	85.88
	chr10	59503017	59503588	157.12
	chr10	59509303	59509852	131.43
	chr10	59512039	59513355	84.42
	chr10	59516846	59517672	185.84
	chr10	59517679	59518187	81.54
	chr10	59519638	59520106	57.03
	chr10	59527461	59527995	144.06
	chr10	59532292	59533063	91.02
	chr10	59533675	59534860	69.29
	chr10	59535605	59536078	154.23
	chr10	60475927	60476187	75.61
	chr10	60476203	60477596	264.68
	chr10	60478788	60479514	68.88
	chr10	62317570	62317855	51.35
	chr10	64466718	64467388	62.64
	chr10	64467504	64468556	667.81
	chr10	64727401	64727756	146.1
	chr10	65000979	65002040	207.66
	chr10	65253013	65253355	87.28
	chr10	66159144	66159583	74.44
	chr10	66911376	66911648	98.66
	chr10	67040094	67040402	52.04
	chr10	67774461	67775413	3100
	chr10	68445911	68446080	68.43
	chr10	68733832	68736134	171.94
	chr10	68738137	68739601	181.21
	chr10	68741434	68742563	52.62
	chr10	68742705	68743603	364.5
	chr10	70632807	70633299	1005.77
	chr10	71816346	71816726	71.08
	chr10	72676985	72677290	144.98
	chr10	75144335	75145154	155.95
	chr10	77642751	77643115	51.72
	chr10	77827376	77828349	825.79
	chr10	77828567	77829486	572.36
	chr10	79038992	79039578	68.1
	chr10	82326526	82326834	128.9
	chr10	82326844	82327187	199.35
	chr10	85320672	85320898	59.41
	chr10	87700900	87701138	50.41
	chr10	87892789	87893447	488.95
	chr10	87893943	87894806	1896.57
	chr10	87894893	87895891	531.25
	chr10	90055414	90056004	385.56
	chr10	90056011	90056224	50.47
	chr10	90625110	90626423	3100
	chr10	90641354	90641680	207.43
	chr10	92080424	92081060	104.74
	chr10	92081075	92081705	102.52
	chr10	92087071	92087673	78.09
	chr10	92088744	92089330	84.78
	chr10	92375254	92375772	196.76
	chr10	93075886	93076183	54.54
	chr10	93290322	93291332	142.98
	chr10	93824056	93824343	80.67
	chr10	94358664	94359076	85.2
	chr10	94507773	94508321	919.33
	chr10	94729480	94729845	58.25
	chr10	94826921	94827128	64.75
	chr10	94843199	94843795	76.5
	chr10	94843916	94844906	246.48
	chr10	94905998	94906314	55.42
	chr10	95268616	95269344	238.42
	chr10	95812834	95813199	54.99
	chr10	96114432	96114800	59.93
	chr10	101827414	101827679	115.52
	chr10	101941578	101942148	160.54
	chr10	103579451	103579638	178.85
	chr10	103827891	103828123	105.77
	chr10	104228472	104228943	192.87
	chr11	966	1160	62
	chr11	3541	3982	120.38
	chr11	4015	4274	89.09
	chr11	53620	54351	369.2
	chr11	70106	70385	64.18
	chr11	185010	185293	116.19
	chr11	520244	520579	57.31
	chr11	660186	661039	2145.95
	chr11	729882	730235	64.46
	chr11	5352535	5353010	107.26
	chr11	5421020	5421309	67.7
	chr11	7119639	7119973	203.57
	chr11	7958887	7959155	63.67
	chr11	10815840	10816245	68.04
	chr11	10821259	10822233	203.79
	chr11	10822359	10824845	1245.89
	chr11	11313736	11314917	2208.59
	chr11	13432398	13432648	53.43
	chr11	13451731	13451967	50.88
	chr11	14775041	14775249	68.36
	chr11	18092142	18092436	50.5
	chr11	20215295	20215559	50.29
	chr11	22973754	22974198	64.84
	chr11	26147336	26147545	70.85
	chr11	26797947	26799070	3100
	chr11	27306182	27306849	1134.64
	chr11	27307002	27307563	91.42
	chr11	27307638	27308622	564.09
	chr11	27308890	27309635	372.16
	chr11	27309867	27310594	233.2
	chr11	27310749	27311405	254.75
	chr11	27311490	27312789	307.09
	chr11	28751073	28751267	122.08
	chr11	33526639	33527243	57.84
	chr11	34297337	34297977	58.34
	chr11	34318890	34319724	101.3
	chr11	34740692	34741373	53.4
	chr11	35483763	35484192	161.67
	chr11	39960483	39960820	61.32
	chr11	48549228	48549810	114.75
	chr11	50085592	50086270	151.86
	chr11	50086361	50087163	162.95
	chr11	50088253	50089161	123.73
	chr11	50089358	50091157	55.45
	chr11	50093904	50094739	275.09
	chr11	50094889	50095446	94.52
	chr11	50095630	50096414	273.53
	chr11	50530749	50531150	119
	chr11	51734014	51734467	59.39
	chr11	52472318	52472804	59.02
	chr11	53462180	53462880	51.64
	chr11	56205059	56205510	62.3
	chr11	57132343	57133008	57.46
	chr11	57486450	57487603	79.7
	chr11	58422080	58422725	64.98
	chr11	59112120	59112974	50.43
	chr11	61084174	61084694	66.5
	chr11	61791372	61791878	56.33
	chr11	61797299	61798651	68.57
	chr11	61800907	61802753	156.99
	chr11	63496492	63496739	146.34
	chr11	63563122	63563458	63.5
	chr11	64383156	64383953	1581.81
	chr11	64866327	64867130	1023.96
	chr11	64867200	64868101	676.86
	chr11	65320702	65321421	155.59
	chr11	65322086	65323284	125.11
	chr11	65323516	65325392	492.09
	chr11	65897073	65898051	1215.5
	chr11	65898385	65899129	260.69
	chr11	70167965	70169248	260.64
	chr11	70169451	70170523	216.89
	chr11	70175174	70177208	499.59
	chr11	70177441	70178584	368.9
	chr11	74042054	74042704	680.48
	chr11	74248078	74248506	104.02
	chr11	74249468	74251234	338.14
	chr11	74258276	74259738	117.94
	chr11	74266601	74267852	118.68
	chr11	74273355	74274440	78.99
	chr11	74276360	74277785	92.42
	chr11	74277936	74279622	52.31
	chr11	74282965	74284039	237.74
	chr11	74289986	74291117	79.2
	chr11	74292833	74294049	138.73
	chr11	74298461	74299921	127.14
	chr11	74300007	74301250	354.2
	chr11	79569887	79570791	586.08
	chr11	79571396	79571892	165.87
	chr11	79571950	79572394	251.6
	chr11	79824370	79825645	165.54
	chr11	79826899	79827963	87.87
	chr11	79828211	79829095	86
	chr11	79832777	79833987	152.93
	chr11	79834258	79835319	66.21
	chr11	79837651	79838813	111.78
	chr11	79839061	79841027	483.64
	chr11	80482718	80485261	408.91
	chr11	80488887	80490334	55.63
	chr11	80490519	80492006	54.35
	chr11	80499434	80501150	236.07
	chr11	80508411	80509143	158.28
	chr11	80511317	80512103	189.39
	chr11	80515598	80516841	124.65
	chr11	80516985	80517822	584.18
	chr11	80524077	80524773	144.04
	chr11	80524937	80525666	186.04
	chr11	80527694	80528974	187.79
	chr11	80562238	80562539	64.79
	chr11	83283870	83284197	58.97
	chr11	86001918	86002264	166.55
	chr11	88512674	88512949	65.18
	chr11	88513083	88513292	51.47
	chr11	93592045	93592430	130.65
	chr11	95043092	95043413	218.33
	chr11	95226708	95227036	64.34
	chr11	97755283	97758672	2025.82
	chr11	98141247	98142909	184.42
	chr11	98143724	98144594	57.31
	chr11	98145682	98146965	57.5
	chr11	98147245	98148464	92.6
	chr11	98148554	98149582	50.7
	chr11	98149860	98150730	196.71
	chr11	98150869	98151701	236.43
	chr11	98151927	98152683	58.36
	chr11	99113837	99114623	125.16
	chr11	99114950	99116413	129.65
	chr11	99116513	99117603	184.04
	chr11	99117890	99118569	251.92
	chr11	99118747	99120053	395.73
	chr11	102176819	102177168	255.07
	chr11	105122468	105123301	1103.13
	chr11	105144729	105145067	79.52
	chr11	106224773	106225096	325.19
	chr11	107284100	107285919	789.11
	chr11	107286010	107287236	668.63
	chr11	107291403	107292673	366.11
	chr11	107292784	107293144	120.73
	chr11	107293153	107293826	121.17
	chr11	107300799	107301782	547.72
	chr11	107303647	107304215	135.24
	chr11	107304534	107305270	178.51
	chr11	107308010	107309266	363.44
	chr11	107309572	107310409	101.35
	chr12	632	911	58.31
	chr12	1017	1297	52.41
	chr12	3245998	3246279	57.85
	chr12	3802831	3804034	65.28
	chr12	3865818	3866779	67.52
	chr12	4029554	4030585	52.72
	chr12	4592244	4593192	79.38
	chr12	5080761	5083031	58.73
	chr12	5105418	5106275	55.72
	chr12	5265418	5266130	58.3
	chr12	5904797	5905272	54.92
	chr12	6160647	6161803	54.33
	chr12	6588958	6589352	79.08
	chr12	6596165	6597226	88.93
	chr12	6782175	6782751	52.37
	chr12	7213602	7214358	51.18
	chr12	7911105	7913399	53.45
	chr12	8797086	8799096	68.85
	chr12	9088265	9089905	60.74
	chr12	12503494	12504344	395.44
	chr12	14146667	14147078	119.4
	chr12	16898597	16899548	1159.35
	chr12	18681274	18681583	190.82
	chr12	19225633	19225872	56.07
	chr12	19225957	19226254	285.75
	chr12	21222354	21222554	53.82
	chr12	25117570	25117899	181.92
	chr12	25118422	25118663	143.41
	chr12	26378613	26379431	269.48
	chr12	26379652	26381252	1008.24
	chr12	28695309	28695927	77.6
	chr12	29264321	29264824	99.31
	chr12	30423513	30423907	66.78
	chr12	32189900	32190229	69.85
	chr12	32190263	32190554	182.96
	chr12	32665016	32665272	52.06
	chr12	34038323	34038767	125.94
	chr12	34349430	34350107	2710.79
	chr12	37418222	37418880	52.54
	chr12	37512994	37513758	53.83
	chr12	37835244	37835922	50.61
	chr12	38404049	38404875	52.49
	chr12	39224487	39226942	244.41
	chr12	39227194	39228487	107.58
	chr12	39230138	39231489	104.56
	chr12	39233901	39234610	139.8
	chr12	39476100	39477934	1622.26
	chr12	39917835	39918347	62.21
	chr12	40264974	40265753	52.89
	chr12	40492835	40493539	61.18
	chr12	40697779	40698640	65.4
	chr12	41279690	41282419	52.8
	chr12	41392949	41393299	50.25
	chr12	41748857	41749669	55.69
	chr12	41755036	41756213	59.84
	chr12	41768751	41769651	55.89
	chr12	41950434	41951271	54.47
	chr12	43003315	43004312	52.13
	chr12	43660701	43661212	61.99
	chr12	44606006	44606987	64.06
	chr12	45813935	45815369	63.34
	chr12	45967592	45968977	77.78
	chr12	46298177	46299827	71.95
	chr12	46539810	46541190	59.34
	chr12	46915685	46916308	53.69
	chr12	47596132	47596855	59.25
	chr12	48644094	48644818	69.12
	chr12	50545246	50545704	53.26
	chr12	52219242	52219491	115.42
	chr12	52674568	52676006	957.74
	chr12	52676193	52676933	281.2
	chr12	55205155	55205378	51.89
	chr12	56064029	56065219	69.17
	chr12	56630318	56631270	59.31
	chr12	56960329	56961593	55.99
	chr12	57066932	57067716	57.76
	chr12	57243982	57245296	59.95
	chr12	58305776	58306138	83.24
	chr12	58596182	58596803	54.89
	chr12	58714781	58716413	59.15
	chr12	58939911	58941585	74.64
	chr12	59336770	59338086	56.99
	chr12	59563850	59565394	56.55
	chr12	59718921	59719291	53.16
	chr12	59767980	59768679	58.98
	chr12	60407424	60409207	53.73
	chr12	60467129	60468815	62.04
	chr12	60554830	60555733	52.99
	chr12	60743338	60744721	72.71
	chr12	60988574	60989328	53.79
	chr12	61153010	61153913	59.14
	chr12	61172001	61173707	88.31
	chr12	61359096	61359889	64.64
	chr12	62051378	62052536	57.65
	chr12	62679481	62681110	61.65
	chr12	62877281	62878119	53.29
	chr12	62927700	62928562	65.57
	chr12	63006478	63007753	54.48
	chr12	63241186	63241935	91.24
	chr12	63627092	63627966	76.52
	chr12	64610414	64610856	54.16
	chr12	64639358	64639825	57.48
	chr12	64980811	64981814	784.69
	chr12	65198212	65198960	169.53
	chr12	65199107	65200374	638.29
	chr12	65200847	65202059	269.54
	chr12	65214132	65214853	60.62
	chr12	65290974	65291376	63.47
	chr12	65677042	65677615	58.42
	chr12	68858145	68858862	75.3
	chr12	70240729	70241551	1266.38
	chr12	70431562	70431957	177.33
	chr12	70999752	71000205	170.56
	chr12	71161999	71162336	73.8
	chr12	73822570	73822817	54.14
	chr12	74003452	74003793	50.88
	chr12	74603558	74603856	71.48
	chr12	75208789	75209247	134.15
	chr12	75209592	75209944	68.45
	chr12	75919487	75919857	66.35
	chr12	78638620	78639148	193.05
	chr12	78639168	78639644	72.06
	chr12	78642639	78643603	59.6
	chr12	78646175	78646759	51.86
	chr12	78651344	78652451	60.03
	chr12	78950563	78951626	151.12
	chr12	78954159	78954881	109.15
	chr12	78955332	78955961	97.4
	chr12	78962009	78962579	116.28
	chr12	78974552	78975244	61.03
	chr12	78975927	78976729	81.18
	chr12	78983966	78984352	53.34
	chr12	78984846	78985397	85.25
	chr12	79831862	79833111	70.98
	chr12	79833325	79834409	63.18
	chr12	79834485	79835574	2611.75
	chr12	79835943	79836693	549.08
	chr12	80363657	80364313	125
	chr12	81968798	81969101	93.75
	chr12	83690833	83691373	115.78
	chr12	86890781	86891585	324.97
	chr12	86892192	86892588	53.27
	chr12	87368937	87369352	107.66
	chr12	88503744	88503997	52.74
	chr12	89170611	89170984	66.19
	chr12	89742272	89742714	107.6
	chr12	90347361	90347595	105
	chr12	90803866	90804648	673.63
	chr12	91161654	91162681	240.38
	chr13	1161	2309	216.15
	chr13	2492	3004	131.23
	chr13	3562	4201	179.35
	chr13	115969	116171	59.65
	chr13	116240	116423	102.76
	chr13	127504	127818	85.88
	chr13	204711	205118	59
	chr13	865142	865817	249.77
	chr13	865872	866226	116.84
	chr13	867059	867880	219.52
	chr13	868536	869056	83.95
	chr13	874676	875040	120.03
	chr13	879289	879732	61.62
	chr13	883500	884133	104.8
	chr13	884247	885639	477.98
	chr13	1249034	1249978	217.18
	chr13	1250210	1251109	1361.35
	chr13	1251290	1251955	765.55
	chr13	1657533	1658396	2471.91
	chr13	2736804	2738175	3100
	chr13	3511676	3511884	251.16
	chr13	4988116	4988419	95.6
	chr13	5336554	5338262	205.66
	chr13	5342198	5342750	62.65
	chr13	7220210	7220469	63.16
	chr13	7662548	7663140	333.66
	chr13	7663154	7663725	610.46
	chr13	7750001	7750469	53.25
	chr13	7750539	7752502	1445.94
	chr13	8819202	8819773	173.95
	chr13	8819799	8820324	182.88
	chr13	10754613	10755246	1342.21
	chr13	10755485	10756277	2220.15
	chr13	11035519	11035828	157.17
	chr13	11036090	11036453	65.13
	chr13	11102450	11102780	69.62
	chr13	11175054	11175313	89.61
	chr13	12603730	12604086	138.18
	chr13	12604359	12604784	326.89
	chr13	16324854	16325862	609.33
	chr13	16326121	16327137	912.46
	chr13	20218314	20218729	62.62
	chr13	27980390	27980619	85.08
	chr13	31597804	31598537	128.66
	chr13	31598802	31600043	209.44
	chr13	31600987	31601824	550.81
	chr13	31602059	31603403	228.78
	chr13	31604719	31605424	95.91
	chr13	31605589	31605849	50.62
	chr13	34581478	34581867	65.68
	chr13	41947148	41947973	148.19
	chr13	41948244	41949165	540.84
	chr13	42010837	42011129	61.08
	chr13	42155406	42156334	343.48
	chr13	42156349	42156931	226.34
	chr13	42173228	42173641	167.84
	chr13	42173749	42174143	89.57
	chr13	42174158	42175338	511.49
	chr13	43483678	43484233	115.3
	chr13	43970999	43971276	58.77
	chr13	44469504	44469780	329.34
	chr13	48045499	48047046	3100
	chr13	48076636	48077867	658.09
	chr13	48077997	48078845	549.98
	chr13	48080467	48081498	739.57
	chr13	48081662	48082701	814.72
	chr13	48991392	48992053	129.01
	chr13	48992317	48993494	543.42
	chr13	48993577	48994606	314.14
	chr13	48994751	48995680	178.86
	chr13	48998223	48999363	117.68
	chr13	48999595	49000462	64.09
	chr13	49000613	49001672	296.49
	chr13	49001910	49003032	64.04
	chr13	49005106	49006082	91.8
	chr13	49006256	49007095	145.3
	chr13	49007184	49009244	63.1
	chr13	49009346	49010956	62.12
	chr13	49012436	49013231	64.11
	chr13	49013369	49014360	188.46
	chr13	49018496	49019450	614.13
	chr13	49019593	49021359	1398.15
	chr13	50351127	50351585	190.68
	chr13	50352688	50353478	134.86
	chr13	50356656	50356910	84.02
	chr13	50357566	50357894	64.6
	chr13	50366040	50366551	214.57
	chr13	50405460	50405734	141.01
	chr13	50405941	50406343	152.85
	chr13	50406356	50407131	372.01
	chr13	52535384	52535759	225.11
	chr13	52536129	52536541	142.47
	chr13	54019901	54020132	322.21
	chr13	54020209	54020717	2041.61
	chr13	56624483	56625043	101.74
	chr13	56625823	56626268	102.46
	chr13	60453853	60454136	101.97
	chr13	63224398	63224644	107.88
	chr13	63818884	63821533	3100
	chr13	64377620	64377893	65.68
	chr13	65838025	65838249	53.77
	chr13	72606395	72606550	90.85
	chr13	72607032	72607422	338.32
	chr13	73995282	73995629	71.44
	chr13	74522012	74522532	496.81
	chr13	74522704	74523122	198.41
	chr13	77703334	77703677	312.26
	chr13	78934280	78935469	698.42
	chr13	78935612	78936908	624.5
	chr13	83062069	83064326	748.34
	chr13	83066214	83067846	135.67
	chr13	83067920	83069282	56.84
	chr13	83071110	83072378	505.86
	chr13	83072515	83073915	779.03
	chr14	83	516	156.3
	chr14	18375	19043	144.58
	chr14	22906	23202	63.42
	chr14	24228	24819	108.31
	chr14	33179	33563	75.73
	chr14	34407	34676	50.42
	chr14	38983	39297	65.45
	chr14	39453	39728	59.24
	chr14	44698	44938	51.38
	chr14	49588	50385	214.81
	chr14	53034	53436	80.8
	chr14	64035	64380	58.79
	chr14	64556	64999	93.65
	chr14	65035	66015	170.39
	chr14	66769	67538	66.54
	chr14	67920	68451	108.04
	chr14	82716	83103	60.76
	chr14	84016	84698	97.33
	chr14	84874	85728	113.07
	chr14	93331	93769	110.61
	chr14	95721	96083	77.61
	chr14	103527	104112	188.31
	chr14	107708	108156	103.31
	chr14	110239	111411	287.62
	chr14	115901	116585	96.31
	chr14	116744	116878	63.19
	chr14	117279	117753	67.7
	chr14	122061	122388	90.59
	chr14	123624	124143	85.28
	chr14	124314	124762	57.53
	chr14	132990	134342	127.99
	chr14	134978	135292	99.34
	chr14	141469	141953	60.9
	chr14	145659	147178	227.34
	chr14	155109	155592	103.35
	chr14	160128	160733	66.21
	chr14	165669	166029	113.11
	chr14	173467	173696	52.69
	chr14	174415	174740	54.25
	chr14	178620	179227	89.65
	chr14	179766	180167	50.74
	chr14	181141	182248	205.14
	chr14	183678	183975	83.76
	chr14	188436	188824	90.77
	chr14	192244	192585	120.59
	chr14	194606	194937	104.04
	chr14	197587	197833	54.38
	chr14	208133	208425	105.79
	chr14	208995	210508	59.51
	chr14	213782	214606	371.83
	chr14	215010	216287	3082.58
	chr14	223319	223584	53.48
	chr14	225526	225870	117.82
	chr14	231324	231553	58.42
	chr14	236597	237269	85.68
	chr14	238117	238949	192.79
	chr14	240111	240657	58.88
	chr14	244020	244203	52.01
	chr14	245412	245704	120.19
	chr14	252812	252966	70.51
	chr14	253106	253510	65.77
	chr14	254064	254212	67.22
	chr14	254882	255283	160.06
	chr14	255729	256109	67.46
	chr14	259929	260640	313.67
	chr14	263328	263809	299.95
	chr14	263834	264205	55.88
	chr14	265557	267092	215.95
	chr14	269114	269589	147.15
	chr14	269604	269997	97.75
	chr14	277443	278274	289.98
	chr14	278418	279622	2401.63
	chr14	289196	290329	1531.51
	chr14	296522	296997	51.18
	chr14	299417	300105	56.7
	chr14	301285	302172	123.19
	chr14	302459	303179	111.71
	chr14	311009	311273	74.33
	chr14	320463	320986	752.38
	chr14	322329	322646	75.71
	chr14	326019	326363	220.68
	chr14	345628	346622	306.84
	chr14	347826	348879	910.11
	chr14	351755	354302	468.09
	chr14	363494	364007	104.39
	chr14	371793	372061	50.71
	chr14	374385	374873	64.8
	chr14	380741	381622	127.37
	chr14	385510	386491	149.9
	chr14	386803	387909	1581.13
	chr14	392244	393256	440.62
	chr14	393451	394837	62.87
	chr14	395446	396354	304.4
	chr14	397776	398327	76.14
	chr14	402100	403073	213.58
	chr14	403181	404420	476.07
	chr14	406039	407047	63.56
	chr14	414348	414561	67.45
	chr14	417947	418224	55.56
	chr14	431878	432564	67.99
	chr14	433926	434867	119.75
	chr14	439721	440620	913.45
	chr14	440825	441670	860.15
	chr14	441929	442706	469.43
	chr14	443073	444092	244.33
	chr14	444294	445258	113.34
	chr14	446573	447528	444.71
	chr14	453930	454939	319.34
	chr14	456690	458678	511.61
	chr14	470164	471756	147.36
	chr14	489219	490095	973.88
	chr14	491336	492199	122.39
	chr14	492442	493076	1119.66
	chr14	494241	495034	61.03
	chr14	495155	496462	65.23
	chr14	496668	497711	54.68
	chr14	497913	499043	103.04
	chr14	499401	500217	58.44
	chr14	504060	504979	57.77
	chr14	507371	508041	57.42
	chr14	508340	508641	57.15
	chr14	513487	514013	51.3
	chr14	515978	516573	51.89
	chr14	516732	517377	126.24
	chr14	524423	524691	83.01
	chr14	525087	525365	52.24
	chr14	530893	531344	53.97
	chr14	531953	532565	127.15
	chr14	532655	533258	79.6
	chr14	533272	534147	80.28
	chr14	534163	534432	53.02
	chr14	536201	537256	79.98
	chr14	542246	543172	932.05
	chr14	543371	544349	73.6
	chr14	546211	547110	139.62
	chr14	551849	553630	711.93
	chr14	553662	554833	375.2
	chr14	565694	565920	108.13
	chr14	571100	571878	1228.1
	chr14	573532	574408	950.56
	chr14	576261	577417	318.04
	chr14	582829	584940	3100
	chr14	592136	592317	87.82
	chr14	592420	592856	155.39
	chr14	601136	602196	209.89
	chr14	604554	604948	60.05
	chr14	617265	617876	56.82
	chr14	619192	620127	165.67
	chr14	627108	628750	68.01
	chr14	632750	633622	1931.74
	chr14	634879	635747	1900.21
	chr14	641060	641324	67.67
	chr14	644602	645109	50.18
	chr14	654625	655142	119.71
	chr14	660616	661605	2683.35
	chr14	670514	671126	100.58
	chr14	673408	674143	90.44
	chr14	674177	674843	79.79
	chr14	680246	680576	51.72
	chr14	682888	683151	66.15
	chr14	683262	684365	305.35
	chr14	684584	685308	65.87
	chr14	688098	688407	61.36
	chr14	705736	706156	54.25
	chr14	708424	708789	103.06
	chr14	728497	730237	647.73
	chr14	735926	737289	116.53
	chr14	739350	740021	80.92
	chr14	742778	744289	489.41
	chr14	763870	764380	73.86
	chr14	772656	773124	84.11
	chr14	773627	774088	60.69
	chr14	779543	780014	100.41
	chr14	783528	784122	99.02
	chr14	790904	791441	101.47
	chr14	794197	794724	87.33
	chr14	800319	800763	77.98
	chr14	801064	801833	94.47
	chr14	802034	802948	125.05
	chr14	810094	810325	61.44
	chr14	811201	811434	92.5
	chr14	817098	817437	72.05
	chr14	826921	827188	84.26
	chr14	833264	833543	53.16
	chr14	836960	837503	67.14
	chr14	841404	845264	563.38
	chr14	852157	852574	161.63
	chr14	884635	884853	55.3
	chr14	892163	892568	95.73
	chr14	894375	895036	106.88
	chr14	900713	901169	73.86
	chr14	903131	903393	62.71
	chr14	903846	904337	65.29
	chr14	906329	907495	284.7
	chr14	914579	915493	82.77
	chr14	916718	917779	78.47
	chr14	920703	921042	103.41
	chr14	925787	926421	82.64
	chr14	930881	931720	67.09
	chr14	935832	936587	56.52
	chr14	947167	947916	81.45
	chr14	950025	950738	94.24
	chr14	950833	953530	136.9
	chr14	958420	959560	168.67
	chr14	983217	984386	3100
	chr14	991967	992474	63.82
	chr14	992707	993148	55.47
	chr14	994368	994948	157.44
	chr14	995119	995436	51.5
	chr14	1001795	1002965	281.38
	chr14	1003496	1004568	60.78
	chr14	1015713	1016253	80.9
	chr14	1016821	1017277	77.89
	chr14	1023855	1024393	99.44
	chr14	1026052	1026430	86.31
	chr14	1054131	1054717	164.46
	chr14	1058357	1058943	82.24
	chr14	1059242	1059650	74.11
	chr14	1073693	1074588	484.4
	chr14	1074644	1076469	131.5
	chr14	1080192	1080647	90.85
	chr14	1084644	1084929	68.96
	chr14	1085450	1085765	69.75
	chr14	1086095	1086394	93.24
	chr14	1092788	1093430	213.77
	chr14	1093585	1093946	112.05
	chr14	1098656	1099026	60.9
	chr14	1103731	1103906	109.19
	chr14	1105490	1105845	233.56
	chr14	1119717	1120113	71.72
	chr14	1128241	1128568	84.3
	chr14	1254212	1254462	106.38
	chr14	1339901	1340230	208.58
	chr14	1340505	1341123	784.29
	chr14	1341435	1342553	230.93
	chr14	1342674	1343896	2923.86
	chr14	1349143	1350093	177.88
	chr14	1350762	1351185	63.59
	chr14	1351635	1352124	116.43
	chr14	1356573	1357062	54.8
	chr14	1362344	1362968	757.33
	chr14	1363124	1364044	983.37
	chr14	2187980	2188801	105.4
	chr14	2189184	2190030	2238.68
	chr14	2295341	2297041	285.86
	chr14	2297207	2297713	210.98
	chr14	2298025	2298862	577.61
	chr14	2299147	2300326	443.69
	chr14	2639065	2639327	124.17
	chr14	4083553	4084959	3100
	chr14	4917114	4922098	252.56
	chr14	4923822	4924705	252.68
	chr14	5088424	5088595	475.32
	chr14	5398592	5398834	140.53
	chr14	6884605	6884873	73.21
	chr14	7193119	7195190	2496.95
	chr14	11913173	11913535	52.08
	chr14	14561064	14561323	51.39
	chr14	14585592	14585879	50.94
	chr14	14602353	14603586	749.74
	chr14	14603890	14604805	687.81
	chr14	14684011	14684300	56.05
	chr14	14734902	14735202	53.69
	chr14	14830486	14830801	68.78
	chr14	14831078	14831380	51.52
	chr14	14855807	14856088	52.2
	chr14	14869253	14869545	61.08
	chr14	14891681	14892962	1095.7
	chr14	14898154	14899031	923.26
	chr14	14899597	14900426	50.72
	chr14	14900634	14901486	312.15
	chr14	15166106	15166575	70.49
	chr14	15182476	15182784	52.04
	chr14	15201394	15201693	65.26
	chr14	16305029	16305155	132.26
	chr14	21382175	21382632	190.75
	chr14	21382690	21383114	94.05
	chr14	27360239	27360982	61.73
	chr14	27612570	27613010	140.38
	chr14	29100501	29102548	1506.76
	chr14	29774636	29775159	527.95
	chr14	30436119	30436802	68.14
	chr14	30676654	30676980	54.52
	chr14	30686585	30687239	50.88
	chr14	32050014	32050277	50.51
	chr14	32327640	32328182	84.41
	chr14	32336586	32337003	167.96
	chr14	32337012	32337604	159.2
	chr14	32344969	32345287	55.4
	chr14	32383131	32383776	152.52
	chr14	32436711	32437005	78.73
	chr14	32451767	32452277	122.81
	chr14	32452404	32452653	59.61
	chr14	32528325	32528914	201.41
	chr14	33296490	33296888	173.55
	chr14	33296895	33297561	267.73
	chr14	33404867	33405885	1039.77
	chr14	33788123	33788420	55.09
	chr14	33839442	33839978	1035.58
	chr14	33840405	33841177	991.7
	chr14	33841323	33842119	1264.29
	chr14	34324559	34325313	1249.18
	chr14	34325562	34326442	1246.03
	chr14	34396566	34396826	51.17
	chr14	36501949	36502267	139.12
	chr14	37702022	37702379	63.19
	chr14	38355623	38355936	58.7
	chr14	40407227	40408019	3002.46
	chr14	40543428	40544103	1854.72
	chr14	40544413	40545120	1132.79
	chr14	40546879	40547689	1043.88
	chr14	43042065	43043956	2533.56
	chr14	43044180	43045107	917.81
	chr14	43327019	43327355	51.73
	chr14	43567060	43567859	59.78
	chr14	44355954	44356425	69.79
	chr14	44517831	44519096	55.03
	chr14	45129767	45130256	103.21
	chr14	46313143	46313393	59.36
	chr14	46414144	46414457	54.59
	chr14	51557841	51559810	111.05
	chr14	51614543	51614956	72.31
	chr14	51954003	51954783	2397.47
	chr14	52096116	52097523	84.79
	chr14	52249473	52250776	69.16
	chr14	53389657	53390425	50.19
	chr14	53911640	53912395	61.61
	chr14	53949448	53950203	54.56
	chr14	54965997	54966624	50.07
	chr14	54992349	54992985	52.5
	chr14	55010558	55011209	82.3
	chr14	55629913	55630352	86.64
	chr14	56267740	56268842	223.82
	chr14	56361433	56362047	51.28
	chr14	58140718	58141549	56.6
	chr14	59237481	59238220	70.6
	chr14	59897865	59898144	52.63
	chr14	59898364	59898637	59.71
	chr14	59905075	59905342	58.89
	chr14	59905604	59906037	102.14
	chr14	60606443	60606903	135.23
	chr14	60606957	60607371	166.91
	chr14	61039018	61039469	57.38
	chr14	61754785	61755998	67.93
	chr14	63332514	63333181	484.97
	chr14	64565692	64566284	143.61
	chr14	68571771	68572173	70.54
	chr14	70687481	70687762	50.81
	chr14	71015202	71015745	133.75
	chr14	71567147	71567548	76.29
	chr14	72580580	72580814	57.13
	chr14	72581465	72581890	65.89
	chr14	72860036	72860312	57.23
	chr14	72860361	72860813	556.46
	chr14	74577072	74577834	582.01
	chr14	75149764	75150098	58.49
	chr14	75269876	75270265	117.72
	chr14	75270435	75271035	65.26
	chr14	75912800	75913157	67.46
	chr14	76356928	76357279	67.02
	chr14	76357336	76358415	3100
	chr14	79741007	79741412	75.41
	chr14	80862703	80863099	57.76
	chr14	81679259	81679929	95.1
	chr14	81767529	81768015	54.82
	chr14	82098730	82099366	71.33
	chr14	83669713	83670010	79.53
	chr14	83670362	83670777	66.32
	chr14	83671529	83671894	54.19
	chr14	84008191	84008419	65.2
	chr14	84334536	84334809	135.01
	chr14	84335027	84335197	98.75
	chr15	5516	7080	132.73
	chr15	10598	11013	71.82
	chr15	164430	164781	70.52
	chr15	668241	668603	131.33
	chr15	718620	718953	63.23
	chr15	2754129	2754391	52.47
	chr15	3109559	3110030	86.65
	chr15	3234370	3234957	91.49
	chr15	4190539	4191083	61.48
	chr15	5530129	5530960	102.35
	chr15	8329469	8330402	71.49
	chr15	9072448	9073607	110.47
	chr15	10490150	10490814	53.35
	chr15	11038589	11039332	54.33
	chr15	12354209	12354945	54.75
	chr15	12516155	12516613	50.09
	chr15	13136074	13136795	124.28
	chr15	13140004	13140573	1130.93
	chr15	13335152	13336092	715.5
	chr15	13336178	13337129	469.44
	chr15	13704408	13704683	67.29
	chr15	14850007	14850707	268.21
	chr15	16788860	16789273	161.79
	chr15	18772318	18773237	58.25
	chr15	19028157	19028699	147.36
	chr15	22008240	22008492	52.97
	chr15	22945008	22945319	111.26
	chr15	22950593	22951464	222.3
	chr15	24639411	24639622	268.91
	chr15	26563271	26564259	54.06
	chr15	26564307	26565476	111.66
	chr15	26573394	26573826	53.2
	chr15	26576506	26577127	65.91
	chr15	26579121	26581022	83.06
	chr15	26585696	26586145	87.81
	chr15	26589015	26589825	98.07
	chr15	26591227	26591707	57.77
	chr15	26591896	26592312	121.23
	chr15	26595764	26596841	146.59
	chr15	26601586	26602180	118.4
	chr15	26603043	26603970	204.46
	chr15	26797202	26797773	236.41
	chr15	26797922	26798379	256.38
	chr15	26798811	26799208	76.45
	chr15	30885538	30886245	3100
	chr15	38594884	38595437	172.2
	chr15	41033276	41033866	187.48
	chr15	42322507	42322676	68.43
	chr15	42635299	42635744	166.26
	chr15	45220962	45221247	56.94
	chr15	45272967	45273161	55.46
	chr15	47373398	47373913	202.87
	chr15	47373971	47374481	101.35
	chr15	50533130	50534096	117.22
	chr15	50670763	50671095	146.2
	chr15	51424810	51425724	3100
	chr15	53287165	53287902	452.24
	chr15	55743378	55743790	109.42
	chr15	56917715	56918186	192.87
	chr15	57809970	57810377	58.52
	chr15	63551099	63551405	88.14
	chr15	65553319	65553983	881.06
	chr15	65554281	65555135	872.09
	chr15	69573084	69573649	171.93
	chr15	70362375	70363162	55.03
	chr15	70540273	70540885	50.05
	chr15	70608449	70609230	52
	chr15	70624113	70624496	51.52
	chr15	70690297	70691004	61.15
	chr15	71059939	71061481	723.53
	chr15	71061839	71062626	247.54
	chr15	71062816	71064838	1831.07
	chr15	71761776	71762390	202.82
	chr15	71946860	71947126	50.63
	chr15	72490950	72491476	66.3
	chr15	77955867	77956018	159.18
	chr15	78012330	78012731	463.87
	chr15	78331282	78331757	563.19
	chr15	79041878	79042191	172.76
	chr15	79345372	79346224	2618.46
	chr15	79601467	79601886	75.47
	chr15	79723270	79723843	52.18
	chr15	80047120	80047599	63.41
	chr15	80093106	80093386	52.94
	chr15	80567624	80568130	52.28
	chr15	80635083	80636479	125.22
	chr15	80685554	80686414	55.49
	chr15	80958289	80959002	64.37
	chr15	81444619	81445050	184.29
	chr15	81445140	81445565	234.65
	chr15	82272827	82274976	1654.58
	chr15	82593513	82594659	114.29
	chr15	82594857	82596227	85.69
	chr15	82596370	82597570	256.37
	chr15	82599117	82600169	294.5
	chr15	82600364	82601159	161.54
	chr15	82601436	82602153	345.72
	chr15	82876086	82876651	141.52
	chr15	82878995	82879438	111.34
	chr15	83997798	83998114	73
	chr15	84256733	84257099	61.75
	chr15	85018083	85018822	1032.75
	chr15	85281995	85282543	111.15
	chr15	85291932	85292475	50.21
	chr15	85292614	85293304	77.96
	chr15	85294169	85294815	80.63
	chr16	92	1131	211.57
	chr16	2840	4646	79.76
	chr16	13644	15790	362.43
	chr16	20369	20616	61.82
	chr16	22678	23018	70.38
	chr16	483566	483857	55.61
	chr16	3449803	3450145	145.61
	chr16	3530500	3531134	413.79
	chr16	4669691	4670156	2033.63
	chr16	5570137	5571892	151.17
	chr16	5904247	5905090	107.78
	chr16	5990090	5990669	65.96
	chr16	6053833	6054257	63.78
	chr16	6876999	6877264	50.08
	chr16	6985908	6986268	86.28
	chr16	7007785	7008161	54.17
	chr16	7057736	7058397	52.71
	chr16	7133366	7133987	113.66
	chr16	7134806	7135276	70.58
	chr16	7273215	7273651	59.96
	chr16	7375422	7375804	62.63
	chr16	7406926	7407525	55.5
	chr16	7448506	7449188	57.53
	chr16	7462187	7463528	105.16
	chr16	7553309	7553586	58.77
	chr16	7569032	7569276	57.91
	chr16	7615643	7615903	50.69
	chr16	7639259	7639559	53.69
	chr16	7729927	7730504	55.09
	chr16	8587323	8588017	55.42
	chr16	10115245	10115791	184.92
	chr16	10115961	10116849	981.32
	chr16	10675270	10676027	546.62
	chr16	10764926	10765427	93.68
	chr16	10934146	10934784	67.61
	chr16	10940061	10940481	53.68
	chr16	11261020	11261963	76.61
	chr16	11994672	11995057	256.33
	chr16	12492268	12492617	110.87
	chr16	13371402	13372168	727.43
	chr16	13372320	13372996	809.95
	chr16	13665967	13666810	64.24
	chr16	13667127	13668524	1617.29
	chr16	13804641	13805673	1162.39
	chr16	14135634	14136379	76.13
	chr16	14286436	14287126	52.63
	chr16	15129377	15130062	54.95
	chr16	15136752	15137270	55.99
	chr16	16625690	16626725	54.63
	chr16	16972505	16972988	166.45
	chr16	16973045	16973551	185.92
	chr16	17754010	17755532	224.6
	chr16	17757493	17758859	121.73
	chr16	17759035	17760584	55.31
	chr16	17760698	17761879	96.09
	chr16	17762596	17763389	76.64
	chr16	17763551	17764713	126.05
	chr16	17765127	17765730	107.04
	chr16	17765856	17766137	164.99
	chr16	18932507	18933113	1937.34
	chr16	19158951	19160250	1112
	chr16	19160493	19161680	845.37
	chr16	19161861	19162106	147.45
	chr16	19162185	19162894	724.25
	chr16	23250223	23250868	62.83
	chr16	23608995	23609960	389.39
	chr16	23609980	23611290	925.21
	chr16	23611377	23612132	125.42
	chr16	25689668	25690185	95.46
	chr16	28119920	28120293	71.25
	chr16	28200957	28201147	56.59
	chr16	32745932	32746216	57.16
	chr16	33278663	33278912	59.61
	chr16	33279189	33279503	67.56
	chr16	36231465	36232710	1222.57
	chr16	36364073	36365264	747.47
	chr16	36507553	36508699	711.84
	chr16	36508959	36510004	393.63
	chr16	36510037	36510282	59.76
	chr16	36588678	36589654	98
	chr16	36589856	36591004	112.12
	chr16	36591184	36592121	385.93
	chr16	36592486	36593396	252.07
	chr16	38682893	38683614	166.72
	chr16	38683986	38684885	1619.89
	chr16	38684985	38685721	291.6
	chr16	38685739	38686642	1546.49
	chr16	41607881	41608151	66.45
	chr16	49064696	49065115	161.13
	chr16	50109961	50110383	77.28
	chr16	55214716	55214963	60.12
	chr16	55767098	55767402	102.68
	chr16	55769765	55770124	125.87
	chr16	55770218	55770862	127.18
	chr16	55854604	55858761	949.56
	chr16	55916567	55919113	1037.94
	chr16	63153935	63154943	117.08
	chr16	63158083	63159565	145.39
	chr16	63159863	63161336	54.7
	chr16	63171338	63172886	155.3
	chr16	63178255	63179462	97.96
	chr16	63183716	63184546	67.55
	chr16	63184876	63186079	264.99
	chr16	63186263	63187512	511.93
	chr16	63246246	63247342	995.01
	chr16	63247378	63248246	867.3
	chr16	64795760	64796136	70.59
	chr16	66304559	66306470	2179.48
	chr16	66306589	66307437	1029.67
	chr16	66307547	66308604	717.4
	chr16	66545262	66546136	3100
	chr16	66762434	66764314	3100
	chr16	69238433	69238873	140.38
	chr16	69553426	69554203	389.01
	chr16	69554442	69555149	3100
	chr16	69913120	69913394	65.43
	chr16	74911610	74911945	62.79
	chr16	75759291	75759509	135.39
	chr16	75759717	75760054	73.8
	chr16	78205837	78206206	195.71
	chr16	78292242	78292563	69.19
	chr16	78446255	78446519	50.29
	chr17	1	1157	1593.2
	chr17	124364	124738	54.95
	chr17	269479	270746	2370.58
	chr17	292350	292975	252.04
	chr17	293174	293590	1059.99
	chr17	293758	294198	136.84
	chr17	584951	585640	714.96
	chr17	586939	587256	117.82
	chr17	2052298	2053042	54.36
	chr17	3611601	3612045	203.17
	chr17	4440878	4441649	3173.3
	chr17	4441882	4442684	381.94
	chr17	4991584	4992600	861.45
	chr17	6758313	6758633	66.15
	chr17	9727222	9727793	239.33
	chr17	9728746	9729423	251.81
	chr17	9729672	9730417	457.85
	chr17	9730497	9730845	150.13
	chr17	9730938	9732096	571.09
	chr17	10886787	10887145	53.17
	chr17	14201099	14203201	143.95
	chr17	14203317	14204058	56.35
	chr17	14204067	14205208	73.72
	chr17	14212657	14213631	172.05
	chr17	14229418	14230325	168.85
	chr17	14236678	14237203	195.18
	chr17	14244044	14244555	109.42
	chr17	14334513	14334821	63.16
	chr17	14390687	14391098	59.54
	chr17	14391130	14391470	70.53
	chr17	14967452	14967663	77.09
	chr17	15436057	15436360	169.24
	chr17	16007350	16007634	54.44
	chr17	16436374	16436707	53.77
	chr17	16667150	16667397	83.79
	chr17	18676793	18678115	1187.82
	chr17	19870248	19870586	74.91
	chr17	20841852	20842182	51.23
	chr17	21852150	21852677	52.63
	chr17	22079908	22080245	50.63
	chr17	22088068	22088336	52.27
	chr17	22575983	22577068	54.9
	chr17	22713314	22714446	88.68
	chr17	22714539	22715663	83.83
	chr17	22869212	22870792	59.09
	chr17	23254325	23255616	72.79
	chr17	23471882	23472889	53.82
	chr17	23914492	23915227	2723.6
	chr17	24609053	24610363	60.44
	chr17	24818376	24819559	62.67
	chr17	25048362	25049210	195.71
	chr17	25108919	25109419	515.18
	chr17	25622452	25623277	66.66
	chr17	26468371	26469206	55.59
	chr17	26796807	26797981	61.58
	chr17	26894735	26895150	61.58
	chr17	27615898	27616399	51.59
	chr17	27767936	27768727	57.01
	chr17	28804747	28805199	149.23
	chr17	30547718	30548187	52.03
	chr17	31742506	31743164	50.51
	chr17	31983184	31984187	98.91
	chr17	32552175	32553577	52.69
	chr17	33491040	33491664	127.54
	chr17	35642278	35649159	409.86
	chr17	35923961	35924212	71.57
	chr17	36224456	36225252	218.46
	chr17	36225598	36226978	147.43
	chr17	36377055	36377542	56.15
	chr17	36832892	36833617	52.2
	chr17	36874084	36875027	424.18
	chr17	36875600	36876344	156.23
	chr17	36876567	36877689	600.25
	chr17	36892886	36894089	80.07
	chr17	36951313	36952143	85.99
	chr17	37120745	37121258	842.56
	chr17	37121362	37121823	96.68
	chr17	37122007	37122749	243.04
	chr17	37123108	37123831	2775.57
	chr17	37498445	37499554	2879.93
	chr17	38126853	38127606	55.72
	chr17	39326849	39327574	52.36
	chr17	39953936	39954429	88.19
	chr17	40521434	40521962	85.31
	chr17	40936583	40936898	56
	chr17	43618997	43619418	103.91
	chr17	45233561	45234208	140.01
	chr17	46663749	46664043	60.62
	chr17	49103600	49104175	55.25
	chr17	49105194	49105779	147.97
	chr17	49123251	49123873	217.27
	chr17	50199532	50200368	408.49
	chr17	50200514	50201243	191.91
	chr17	50201550	50202944	304.56
	chr17	50203103	50204463	117.31
	chr17	50563254	50563527	71.85
	chr17	50568399	50569029	84.77
	chr17	50574976	50576019	62.64
	chr17	50577510	50577977	51.2
	chr17	50586041	50586343	70.48
	chr17	50588218	50588388	83.15
	chr17	50610355	50611093	216.68
	chr17	50613519	50614926	134.36
	chr17	50626807	50627978	88.94
	chr17	50639629	50639961	71.94
	chr17	50650156	50650441	80.43
	chr17	50658069	50658885	170.58
	chr17	50665593	50666240	58.6
	chr17	50666605	50667351	327.35
	chr17	50667465	50668088	153.16
	chr17	50703483	50704092	91.64
	chr17	50725069	50725914	296.09
	chr17	50805050	50805929	351.18
	chr17	50808228	50808737	92.83
	chr17	50809427	50809900	110.5
	chr17	50817930	50818236	65.69
	chr17	50824576	50824872	60.81
	chr17	50826954	50828046	221.54
	chr17	50831432	50831837	70.12
	chr17	50834310	50834819	88.69
	chr17	50836376	50836951	58.85
	chr17	50838153	50838370	53.22
	chr17	50838517	50838780	57.06
	chr17	50839786	50840804	484.62
	chr17	50855460	50856485	278.56
	chr17	50864207	50864915	63.81
	chr17	50866910	50868325	392.2
	chr17	50874877	50875381	81.11
	chr17	50876377	50876760	70.81
	chr17	50881902	50882358	64.27
	chr17	50882598	50883094	73.1
	chr17	50883414	50883821	64.19
	chr17	50898444	50898848	53.96
	chr17	50901790	50903025	88.84
	chr17	50909853	50910793	366.1
	chr17	50916465	50917050	97.12
	chr17	50917777	50918236	55.18
	chr17	50931501	50932575	158.1
	chr17	50933402	50933775	151.47
	chr17	50937167	50937830	84.36
	chr17	50944185	50944727	56.19
	chr17	50945568	50946346	247.42
	chr17	51104625	51105318	187.87
	chr17	51117538	51117852	50.16
	chr17	51125945	51126434	52.85
	chr17	51132836	51133300	79.31
	chr17	51165428	51166086	64.72
	chr17	51171892	51172693	127
	chr17	51207773	51208146	96.84
	chr17	51208550	51208795	64.11
	chr17	51238267	51238640	101.88
	chr17	51241241	51241775	106.88
	chr17	51244075	51244326	51.61
	chr17	51248263	51248881	193.52
	chr17	51251192	51251399	51.37
	chr17	51256945	51257275	142.75
	chr17	51400572	51400969	52.77
	chr17	51405002	51405439	70.57
	chr17	51405451	51405592	68.05
	chr17	51405882	51406340	80.98
	chr17	51410119	51410513	99.58
	chr17	51429505	51430357	62.24
	chr17	51430368	51431656	405.18
	chr17	51433926	51434328	62.53
	chr17	51439549	51440145	57.98
	chr17	51441947	51442660	92.98
	chr17	51461326	51461840	79.14
	chr17	51464261	51464868	65.03
	chr17	51469135	51469949	391.39
	chr17	51475025	51475501	269.81
	chr17	51529836	51530170	97.9
	chr17	51535743	51536831	308.2
	chr17	51537202	51538426	205.65
	chr17	51568719	51569482	304.95
	chr17	51592033	51592977	151.05
	chr17	51615454	51615851	84.91
	chr17	51616452	51617139	142.15
	chr17	51617758	51618248	80.35
	chr17	51628576	51630538	323.52
	chr17	51638914	51639777	148.72
	chr17	51642040	51642480	52.68
	chr17	51647649	51648016	134.68
	chr17	51652089	51652669	69.34
	chr17	51655582	51655990	135.03
	chr17	51837071	51837328	51.83
	chr17	52465004	52465777	292.79
	chr17	63631315	63631586	1988.51
	chr17	68083059	68083480	411.36
	chr17	70989669	70991783	411.99
	chr17	70991811	70993553	77.8
	chr17	70993642	70995060	241.76
	chr17	70996322	70997102	76.03
	chr17	70999112	71000741	240.45
	chr17	71001018	71001744	91.18
	chr17	71001902	71003516	161.07
	chr17	71003659	71004781	418.96
	chr17	72843148	72843904	460.92
	chr17	72843912	72844366	1412.5
	chr17	72915765	72916104	125.1
	chr17	73071311	73071994	311.91
	chr18	1	299	131.58
	chr18	514	1558	455.18
	chr18	5244	5693	83.67
	chr18	10841	11878	179.5
	chr18	11902	12337	70.99
	chr18	13925	14761	250.43
	chr18	658939	659306	63.29
	chr18	659856	660204	67.05
	chr18	660765	661182	53.95
	chr18	662285	662699	60.59
	chr18	3117953	3118184	58.09
	chr18	7845601	7845936	74.29
	chr18	9835038	9835199	159.18
	chr18	11433968	11434661	78.1
	chr18	11435334	11436536	72.96
	chr18	11437781	11438228	56.56
	chr18	11444858	11446236	118.52
	chr18	11446488	11447247	59.28
	chr18	11451421	11452761	118.44
	chr18	11454253	11455018	80
	chr18	11455044	11455782	304.65
	chr18	11455965	11457161	100.47
	chr18	11458940	11459720	59.78
	chr18	11460549	11461401	51.63
	chr18	11461626	11462515	66.29
	chr18	11467143	11467731	223.18
	chr18	11467828	11468683	728.43
	chr18	11719670	11720007	73.8
	chr18	12645249	12647755	1847
	chr18	15473857	15474086	208.08
	chr18	25550270	25550401	123.61
	chr18	26177714	26178095	86.79
	chr18	27782837	27783200	110.61
	chr18	30850239	30852306	434.2
	chr18	30852409	30853624	155.04
	chr18	30853810	30855123	206.17
	chr18	30855221	30856470	241.01
	chr18	31881127	31881728	51.43
	chr18	33452369	33453191	789.06
	chr18	33453315	33453706	71.11
	chr18	33454388	33455486	437.84
	chr18	33455684	33456517	274.35
	chr18	33456866	33457643	213.18
	chr18	33457815	33458229	121
	chr18	33459254	33460401	499.81
	chr18	38426161	38426914	1006.18
	chr18	39573470	39573683	318.88
	chr18	39956701	39956946	54.61
	chr18	42470330	42471139	3100
	chr18	43799529	43800068	248.46
	chr18	43800190	43800601	149.75
	chr18	43813764	43814295	71.07
	chr18	43828259	43829407	160.64
	chr18	43830774	43831306	53
	chr18	43831664	43832502	63.74
	chr18	47494548	47494909	70.2
	chr18	50714435	50714775	97.77
	chr18	50715510	50715863	141.57
	chr18	50716488	50716927	168.35
	chr18	51268021	51268827	168.7
	chr18	51268997	51270164	556.84
	chr18	51270312	51271054	322.44
	chr18	51271320	51271691	60.53
	chr18	51271962	51272928	352.34
	chr18	51417561	51418375	233.01
	chr18	51418783	51419908	979.19
	chr18	52773233	52774156	169.98
	chr18	53325745	53326238	106.77
	chr18	57552324	57552582	51.61
	chr18	58225346	58225617	60.19
	chr18	58237031	58237356	80.29
	chr18	58239974	58240432	87.48
	chr18	58241090	58241566	154.38
	chr18	58241910	58242597	226.28
	chr18	58987814	58988156	168.19
	chr18	58988182	58988731	88.74
	chr18	59372795	59373418	340.99
	chr18	59373506	59373866	99.97
	chr18	60219053	60219429	59.75
	chr18	60508661	60509267	202.71
	chr18	61345199	61345521	116.83
	chr18	61345758	61345975	104.11
	chr18	61823907	61824215	94.09
	chr18	63365307	63365597	79.83
	chr18	65215091	65215419	88.35
	chr19	77	1181	297.5
	chr19	1681	1959	132.14
	chr19	5187	7212	99.23
	chr19	7514	8338	61.26
	chr19	8623	9132	64.78
	chr19	12553	12937	172.03
	chr19	17437	17969	76.16
	chr19	19412	20230	61.2
	chr19	23950	24976	339.82
	chr19	24985	25685	51.42
	chr19	30798	32025	156.85
	chr19	32326	32984	90.73
	chr19	33948	34447	53.08
	chr19	36334	37194	151.8
	chr19	37741	38826	57.18
	chr19	39006	39754	166.89
	chr19	44759	45752	131.36
	chr19	48505	49087	127.04
	chr19	49393	50569	66.6
	chr19	53580	54407	209.73
	chr19	63118	64364	64.16
	chr19	68038	69666	198.13
	chr19	72599	73876	370.52
	chr19	208818	211247	355.97
	chr19	211266	212752	134.74
	chr19	213284	213984	143.28
	chr19	304365	304606	109.79
	chr19	305052	305278	53.28
	chr19	972484	972883	76.74
	chr19	1850460	1850679	55.04
	chr19	3908656	3909674	161.95
	chr19	3950568	3951487	100.68
	chr19	3951921	3952627	53.6
	chr19	3957853	3958774	63.09
	chr19	3974470	3974873	64.29
	chr19	4009060	4009622	109.87
	chr19	4012033	4013449	249.89
	chr19	4013508	4015007	93
	chr19	4026922	4027481	54.29
	chr19	4029345	4030067	84.08
	chr19	4044491	4044894	55.08
	chr19	9839937	9840354	78.37
	chr19	11491041	11491353	60.74
	chr19	11491372	11491981	145.53
	chr19	12536029	12536679	146.54
	chr19	12541637	12542023	52.16
	chr19	12568196	12568933	62.76
	chr19	12570159	12571214	54.71
	chr19	12574012	12574813	79.15
	chr19	15325634	15325966	61.87
	chr19	18228314	18228584	54.61
	chr19	18230874	18231365	107.26
	chr19	18485337	18485597	51.17
	chr19	18955261	18955690	137.03
	chr19	19924753	19925110	80.79
	chr19	26367873	26368838	1281.32
	chr19	26798839	26799129	61.55
	chr19	26810284	26810572	74.08
	chr19	29407115	29407392	111.12
	chr19	33735380	33735594	236.94
	chr19	35925323	35925667	137.59
	chr19	35934221	35934490	99.67
	chr19	35936459	35936727	60.91
	chr19	37476632	37476929	140.58
	chr19	39922911	39923269	2883.48
	chr19	40330962	40332224	1801.34
	chr19	40479165	40481184	1006.8
	chr19	40482351	40483006	153.09
	chr19	40483159	40483933	50.05
	chr19	40487595	40489463	204.63
	chr19	40489649	40490693	543.28
	chr19	41234231	41234896	577.46
	chr19	41234924	41235880	526.27
	chr19	41236156	41236770	298.66
	chr19	43394585	43394841	183.75
	chr19	43960557	43960775	68.09
	chr19	44278350	44278709	132.34
	chr19	47299326	47299704	87.54
	chr19	50281326	50282269	3100
	chr19	50670623	50670948	92.48
	chr19	50671044	50671591	230.31
	chr19	50671824	50672291	203.79
	chr19	51108692	51109884	478.17
	chr19	56714572	56715366	603.96
	chr19	57339974	57340802	120.36
	chr19	57340943	57341856	442.14
	chr19	57342071	57342889	66.35
	chr19	57350848	57351189	100.79
	chr19	57353285	57353741	136.77
	chr19	57353957	57354685	73.11
	chr19	57354762	57355274	104.26
	chr19	57357815	57358187	92.13
	chr19	57359986	57360818	242.69
	chr19	57360894	57361442	152.29
	chr19	57457188	57457387	74.09
	chr19	57593748	57594128	125.44
	chr19	57594233	57594467	57.33
	chr19	57594507	57594804	90.78
	chr19	57865035	57865758	1131.26
	chr19	61921172	61921830	420.45
	chr19	61921941	61923252	413.09
	chr19	61923464	61924549	264.03
	chr19	61924626	61925464	80.62
	chr19	61930694	61931642	64.04
	chr19	61931970	61932907	202.25
	chr19	61934466	61935359	155.17
	chr19	61935467	61936339	98.68
	chr19	61936751	61937655	52.72
	chr19	61938825	61939628	194.1
	chr19	61939819	61940737	192.53
	chr19	62021492	62021824	57.93
	chr19	62051044	62051888	1005.15
	chr19	62052120	62052844	372
	chr2	0	1551	829.13
	chr2	599051	599863	252.19
	chr2	4161254	4161505	91.71
	chr2	5440395	5440772	64.88
	chr2	6440925	6441233	201.18
	chr2	6507226	6507585	92.55
	chr2	6507927	6508278	180.01
	chr2	6988047	6989101	575.91
	chr2	7761116	7761979	275.71
	chr2	8534187	8534967	1080.02
	chr2	8751361	8753846	1123.73
	chr2	10192379	10192879	60.04
	chr2	10440614	10441944	61.28
	chr2	10701094	10702109	650.68
	chr2	10811438	10812192	52.83
	chr2	10977315	10977688	57.54
	chr2	11135016	11136142	58.6
	chr2	11227854	11228720	58.77
	chr2	11944662	11945393	51.1
	chr2	12525533	12526673	57.22
	chr2	13089857	13090423	53.85
	chr2	13106358	13106648	55.83
	chr2	13493601	13494095	75.02
	chr2	14055998	14056207	126.91
	chr2	19575341	19575667	64.62
	chr2	19944258	19944459	127
	chr2	21316026	21316488	122.67
	chr2	21316602	21316909	56.65
	chr2	21316914	21317140	116.21
	chr2	21638030	21638382	71.59
	chr2	22660723	22661361	83.62
	chr2	27695564	27696732	770.26
	chr2	27698363	27699319	2274.24
	chr2	29538838	29539661	53.37
	chr2	31355960	31357072	53.96
	chr2	32286663	32287241	51.79
	chr2	34622318	34622851	56.74
	chr2	35775712	35776333	98.74
	chr2	39117692	39118128	769.08
	chr2	40375548	40376810	67.27
	chr2	40927737	40929774	65.85
	chr2	41830400	41831261	50.83
	chr2	42367222	42367977	64.23
	chr2	43416753	43417254	58.13
	chr2	46276081	46276382	149.67
	chr2	46276719	46277115	205.66
	chr2	46320298	46320728	216.54
	chr2	50484849	50485886	77.71
	chr2	51779992	51780631	53.62
	chr2	52840830	52841363	179.44
	chr2	53389360	53390294	52.93
	chr2	53583424	53584447	54.3
	chr2	53957693	53958423	62.1
	chr2	54122099	54122545	147.03
	chr2	54137424	54138688	66.04
	chr2	54270103	54270851	51.32
	chr2	55935824	55936296	58.22
	chr2	55936987	55937303	74.23
	chr2	56615941	56616599	53.26
	chr2	56931468	56932177	173.34
	chr2	56932267	56932634	252.65
	chr2	59095928	59096532	424.95
	chr2	59096760	59097663	549.23
	chr2	59097691	59097975	117.89
	chr2	61002365	61002807	70.58
	chr2	66268101	66268849	205.34
	chr2	66269894	66270335	62.87
	chr2	66270757	66270962	60.63
	chr2	66271988	66272461	67.73
	chr2	67526830	67527427	53.31
	chr2	68417772	68418249	80.06
	chr2	70183869	70186359	363.01
	chr2	70592779	70594986	2851.48
	chr2	73825621	73826782	3100
	chr2	75923267	75923521	93.56
	chr2	75923595	75923970	51.13
	chr2	77193471	77193905	104.14
	chr2	77193908	77194373	245.59
	chr2	79098470	79098908	62.3
	chr2	80075639	80077056	235.3
	chr2	80454817	80455472	119.41
	chr2	80455516	80455923	81.45
	chr2	80482185	80482592	161.02
	chr2	80484503	80485620	108.64
	chr2	80743213	80744355	1237.53
	chr2	80874829	80875155	50.48
	chr2	81294184	81295570	52.52
	chr2	81447278	81448482	51.71
	chr2	81504090	81506652	844.9
	chr2	81632479	81633638	1071.73
	chr2	82103101	82103936	57.01
	chr2	82313553	82315277	83.9
	chr2	82604511	82605688	64.47
	chr2	82935081	82935938	62.59
	chr2	83081181	83081994	1873.1
	chr2	83082305	83083013	719.16
	chr2	83185531	83186554	1992.05
	chr2	83986559	83987774	50.34
	chr2	87769921	87770719	59.86
	chr2	88052221	88052658	88.05
	chr2	88201946	88202427	57.82
	chr2	89743405	89743926	120.61
	chr2	90732369	90732850	478.96
	chr2	92069710	92070927	1033.38
	chr2	92071110	92071830	769.95
	chr2	92072037	92072679	142.56
	chr2	94625290	94625570	52.41
	chr2	94734992	94735412	167.31
	chr2	98161758	98162547	445.56
	chr2	98946872	98947426	430.31
	chr2	99941584	99942234	51.5
[truncated: 3,371 more rows]
